# Supplementary material for: Genome-wide association and genomic prediction of breeding values for fatty acid composition in subcutaneous adipose and longissimus lumborum muscle of beef cattle
Source: BMC Genet. 2015 Nov 21;16:135. doi: 10.1186/s12863-015-0290-0 (PMC4654876; doi:10.1186/s12863-015-0290-0)
Supplement: Additional file 2: — List of significant single nucleotide polymorphisms (SNP) for 81 fatty acid composition traits in subcutaneous adipose (SQ). Results include trait name, SNP name, chromosome, position on the UMD3.1 genome assembly, alleles, allele substitution effect, percentage of total genetic variance explained, and posterior probability of inclusion of SNP. (CSV 24 kb) [file 12863_2015_290_MOESM2_ESM.csv]

Trait	SNP	Chr	Position	Alleles	Allele substitution effect	Genetic variance %	PPI
10:00	rs41613020	3	101076596	T/C	0.00118297	0.8732	0.6644
	rs41810589	4	8495236	A/C	0.00056155	0.2205	0.3871
	rs110462327	5	115633531	T/C	0.00268473	2.1388	0.9753
	rs109625840	5	116073984	T/C	-0.00060836	0.2477	0.3854
	rs41593875	5	116252285	A/G	-0.00158713	0.8632	0.7033
	rs110714958	12	80707508	A/G	-0.00074581	0.3324	0.4641
	rs41582150	20	62884939	T/G	-0.00088456	0.5924	0.5781
	rs109823489	21	56634361	T/C	0.00055051	0.2267	0.3744
	rs110183722	24	50027354	T/C	0.00096205	0.3172	0.4915
	rs109572770	25	3696387	T/C	0.00071869	0.3816	0.4795
	rs41652468	28	24611840	A/C	-0.0009172	0.5634	0.5622
	rs42144874	28	27334957	A/T	0.0006265	0.2882	0.4335
	rs42714483	29	18090509	T/C	-0.00348405	9.1922	1
12:00	rs43712219	3	101280610	A/G	-0.00124366	0.434	0.5648
	rs108991850	5	115423180	A/G	-0.0020217	0.8175	0.7655
	rs109257045	5	115603974	T/C	-0.00216361	0.8637	0.8005
	rs110462327	5	115633531	T/C	0.00426665	2.2275	1
	rs41593875	5	116252285	A/G	-0.00344838	1.6803	0.9874
	rs109767914	6	58269352	A/T	0.0012976	0.4421	0.5804
	rs110387666	10	102210987	A/G	0.00110935	0.3164	0.523
	rs109251198	16	51833247	T/C	0.00119264	0.1601	0.4441
	rs111026731	18	44064689	A/G	0.00092972	0.2701	0.4697
	rs41921177	19	51326750	A/G	-0.00514738	8.0081	1
	rs41919926	19	52152670	T/C	-0.00160125	0.762	0.7578
	rs41642879	23	6760915	A/G	0.002973	1.6999	1
	rs41586278	23	39123379	A/G	0.00186548	1.0432	0.8609
	rs109572770	25	3696387	T/C	0.00118244	0.4253	0.5909
	rs42090790	26	17902587	A/G	0.00119808	0.1894	0.4566
	rs41606739	26	33003665	A/G	0.00111316	0.2978	0.5098
	rs42714483	29	18090509	T/C	-0.00503107	7.9042	1
13:00	rs109456740	2	125098723	A/G	0.000347	0.2144	0.3451
	rs110871120	5	105566298	A/G	0.00027947	0.1405	0.2878
	rs43513736	7	59077322	T/C	0.00043249	0.2157	0.3708
	rs41808675	16	46996022	A/G	0.00051718	0.4501	0.4816
	rs109729384	18	64610767	A/G	0.0007503	0.7413	0.6291
	rs42172979	29	12926913	A/G	-0.00044075	0.3478	0.436
	rs42714483	29	18090509	T/C	-0.00084128	1.277	0.7553
14:00	rs43712219	3	101280610	A/G	-0.04219919	0.4978	0.6118
	rs42233703	4	83238386	A/G	-0.04586739	0.6458	0.6892
	rs41655522	5	111836264	T/G	0.06138226	0.8562	0.7704
	rs109767914	6	58269352	A/T	0.07439454	1.448	0.9089
	rs109589581	7	58294551	A/G	0.05380996	0.8888	0.7611
	rs41921177	19	51326750	A/G	-0.19155644	11.0583	1
	rs41642879	23	6760915	A/G	0.11877034	2.7047	1
	rs42714483	29	18090509	T/C	-0.15922424	7.893	1
	rs110456521	29	47143497	A/T	0.05547933	0.6362	0.7023
15:00	rs43222405	1	27324745	T/C	-0.01749145	1.3648	0.9164
	rs43384459	4	42431385	T/C	0.00984355	0.4323	0.5242
	rs43385757	4	42523038	A/C	-0.0080508	0.2892	0.4368
	rs109055778	6	46599570	T/G	-0.01000659	0.5538	0.6658
	rs43485341	6	110305659	T/C	-0.0142748	0.997	0.8291
	rs43546058	8	17466905	A/C	-0.0065461	0.2362	0.449
	rs41568927	10	44733798	A/G	-0.00592429	0.1903	0.413
	rs109635325	15	26629340	T/G	0.00950694	0.4118	0.5877
	rs109070561	18	53281931	A/G	-0.01137109	0.6807	0.7187
	rs109729384	18	64610767	A/G	0.01529517	0.9442	0.8376
	rs41593574	19	13831090	T/C	-0.00649542	0.2258	0.4439
	rs109433582	19	37035051	T/C	0.00682323	0.1521	0.4093
	rs41921177	19	51326750	A/G	-0.02078975	2.3137	0.9994
	rs42714483	29	18090509	T/C	-0.01952631	2.1084	0.9988
16:00	rs109480992	5	111581087	A/G	-0.08516182	0.2742	0.3542
	rs43556658	8	63931756	T/C	-0.10954814	0.4404	0.4324
	rs41845786	17	61788328	T/C	-0.12043076	0.4607	0.468
	rs41921177	19	51326750	A/G	-0.23554835	2.0704	0.8366
	rs41614443	23	48125881	A/C	-0.25411823	2.2354	0.8753
17:00	rs43222405	1	27324745	T/C	-0.01998952	0.2799	0.4912
	rs42426045	1	30701874	T/G	0.02298916	0.3781	0.5468
	rs29020619	4	86690771	A/G	0.02093488	0.2856	0.4957
	rs110443340	5	117133270	A/G	0.02490691	0.4439	0.5987
	rs42256602	8	18540444	T/C	0.01745228	0.234	0.4387
	rs41659449	8	92627675	T/C	-0.01637407	0.2195	0.4366
	rs42177028	10	54132987	A/G	0.0419825	1.5159	0.9188
	rs110030136	14	69791197	A/G	-0.01760844	0.2482	0.4508
	rs109635325	15	26629340	T/G	0.03178513	0.7229	0.714
	rs109546924	16	27629566	A/G	-0.02197313	0.4168	0.58
	rs29010405	25	36383338	A/G	0.02761304	0.6494	0.6705
18:00	rs109874240	1	144198500	T/C	0.0976267	0.2495	0.4302
	rs43710074	2	73940064	A/G	0.08981199	0.2673	0.4208
	rs29020619	4	86690771	A/G	0.23598015	1.4205	0.8571
	rs43541946	7	112105388	A/G	0.13885625	0.5708	0.59
	rs110375765	13	82982226	T/C	0.14597667	0.7248	0.66
	rs109386328	27	36285734	T/C	0.09756281	0.3155	0.4451
19:00	rs110511838	1	105908625	A/G	-0.00091299	0.3968	0.3976
	rs43267798	1	129125371	T/C	-0.00047453	0.1215	0.2306
	rs110903056	2	76884059	A/C	-0.00083279	0.3674	0.3806
	rs109055778	6	46599570	T/G	-0.00229654	2.9343	0.8744
	rs109322669	10	89136731	T/C	-0.00057381	0.1689	0.2702
20:00	rs41665543	2	118054344	A/G	0.00081636	0.4195	0.4433
	rs41586535	4	86144034	A/C	0.0005806	0.1021	0.2666
	rs29025709	6	46260375	T/C	0.00076897	0.3725	0.4245
	rs110303123	16	4533875	A/G	0.0005272	0.1464	0.2852
	rs109376206	21	66782808	T/C	0.0005069	0.1716	0.2984
24:00:00	rs41660617	1	114270026	T/G	-0.0008766	0.5889	0.5399
	rs110610064	5	115333478	A/G	0.00086738	0.3357	0.443
	rs108991850	5	115423180	A/G	-0.00077922	0.3227	0.4337
	rs110443340	5	117133270	A/G	-0.00120191	0.9886	0.6623
	rs43706905	20	42174731	A/G	0.0006301	0.2336	0.3694
	rs42138819	28	15890631	T/C	0.00054908	0.2248	0.3487
SFA	rs41921177	19	51326750	A/G	-0.15875186	0.3323	0.4279
	rs109477915	26	20259486	T/C	-0.16728278	0.244	0.3929
	rs41650208	27	12982268	A/G	0.15909883	0.3216	0.4227
	rs41624934	27	29231663	A/G	0.1343335	0.2434	0.3636
iso-14:0	rs110168357	10	12272932	T/C	-0.00024848	0.1624	0.2656
iso-15:0	rs110168357	10	12272932	T/C	-0.00146575	0.7056	0.5344
	rs41699842	13	58632858	T/C	-0.00060152	0.1578	0.2677
	rs41992900	22	2984302	A/G	0.00095427	0.3897	0.3992
ai-15:0	rs43237110	1	43449434	T/G	0.00241748	0.1532	0.3881
	rs43359422	3	101785952	A/G	-0.00306291	0.3965	0.5466
	rs109608832	4	22549817	A/G	0.00633252	1.5239	0.9248
	rs41574391	6	106619789	T/C	-0.00491366	0.7824	0.7558
	rs108973453	8	17367679	C/G	-0.00297068	0.3228	0.5163
	rs110168357	10	12272932	T/C	-0.00217028	0.1526	0.376
	rs42291384	10	54012929	A/G	-0.00382146	0.611	0.6561
	rs110134942	10	77234231	T/C	0.00189749	0.1546	0.3658
	rs110985278	11	47361429	T/C	0.00398071	0.6936	0.6412
	rs41630773	12	15430493	T/C	-0.00211289	0.1665	0.3636
	rs41255423	13	18045930	T/C	0.00468147	0.9715	0.7897
	rs43679980	15	74518742	A/G	-0.00211174	0.1974	0.396
	rs42216333	16	79747502	A/G	-0.00424665	0.7289	0.7146
	rs29018766	22	12869969	T/C	0.00312067	0.3826	0.5407
	rs109594925	23	4455923	T/C	-0.00428119	0.6563	0.6913
	rs42036241	24	4148448	A/G	0.00271527	0.2581	0.4621
iso-16:0	rs43359422	3	101785952	A/G	-0.00220148	0.3863	0.4845
	rs109608832	4	22549817	A/G	0.0013284	0.1265	0.3008
	rs110549602	6	116931851	T/C	-0.00263079	0.5718	0.5804
	rs43570153	8	80431297	A/G	0.00180153	0.1806	0.3726
	rs41699842	13	58632858	T/C	-0.00152661	0.1891	0.3535
	rs110035921	16	21785259	A/G	-0.0028118	0.6179	0.6017
	rs109338383	19	62657130	T/C	-0.00127089	0.1232	0.3011
	rs41585216	24	56627241	T/G	-0.00252977	0.4128	0.5208
	rs42159338	29	34118132	T/C	-0.00165141	0.2079	0.38
iso-17:0	rs43237110	1	43449434	T/G	0.00245874	0.1401	0.3421
	rs43359422	3	101785952	A/G	-0.00778749	2.2645	0.9578
	rs43464589	6	43330106	T/C	-0.00272658	0.2246	0.3995
	rs109055778	6	46599570	T/G	-0.00154119	0.0932	0.2636
	rs43570153	8	80431297	A/G	0.00338472	0.2984	0.4627
	rs41255423	13	18045930	T/C	0.00161915	0.1027	0.2753
	rs42908330	27	31337533	T/C	0.00169274	0.1109	0.2789
ai-17:0	rs43359422	3	101785952	A/G	-0.00553404	0.6476	0.5688
	rs43426079	5	8204073	T/C	0.00188714	0.0766	0.226
	rs43570153	8	80431297	A/G	0.00287201	0.1216	0.2933
	rs109797781	11	65066890	A/G	-0.00160941	0.053	0.194
	rs110640814	23	18081990	T/G	-0.00227513	0.0649	0.2384
iso-18:0	rs41569965	1	48629895	T/G	0.00161642	0.1938	0.3594
	rs41638133	1	132240437	T/C	-0.00159961	0.212	0.3766
	rs29014395	2	98822877	T/C	0.00128602	0.2483	0.3678
	rs41582761	7	36374272	A/G	0.00160953	0.3417	0.4277
	rs41666691	10	28996491	T/C	-0.00122873	0.2268	0.3538
	rs43138491	14	56769638	A/G	-0.00251765	0.8358	0.6304
	rs109397158	22	5651405	A/G	0.00140079	0.282	0.3957
BFA	rs43237110	1	43449434	T/G	0.00948861	0.1178	0.3099
	rs43359422	3	101785952	A/G	-0.02818848	1.6754	0.8624
	rs109608832	4	22549817	A/G	0.01200393	0.2732	0.4135
	rs43570153	8	80431297	A/G	0.01439193	0.3046	0.4598
	rs41255423	13	18045930	T/C	0.00639568	0.0905	0.2545
	rs110035921	16	21785259	A/G	-0.00695285	0.0999	0.2687
SFA+BFA	rs109477915	26	20259486	T/C	-0.15673994	0.2045	0.3619
	rs41650208	27	12982268	A/G	0.14364198	0.2503	0.3775
	rs41624934	27	29231663	A/G	0.14710635	0.2787	0.3902
9c-14:1	rs110258843	5	51064864	A/G	-0.02835939	0.7362	0.6698
	rs109809721	5	107704991	T/C	0.01564805	0.1858	0.3893
	rs43485289	6	104155995	A/G	-0.01320444	0.1542	0.3505
	rs29016362	13	34887980	T/C	0.01593187	0.1497	0.3644
	rs41625745	15	1958234	T/C	0.01655527	0.1733	0.3883
	rs41921177	19	51326750	A/G	-0.07712505	5.3023	1
	rs41972527	21	19682458	A/G	-0.02080235	0.2909	0.4766
	rs42090719	26	20903573	T/C	-0.06395746	3.4729	0.9971
	rs42714483	29	18090509	T/C	-0.06341598	3.7034	1
9c-15:1	rs109422928	2	80605588	T/C	-0.00041202	0.1562	0.3256
	rs29021851	3	101636723	T/C	0.00033003	0.1369	0.302
	rs41649823	4	38819398	A/G	0.00059384	0.2934	0.4359
	rs110466290	7	9170772	T/C	-0.0005687	0.418	0.4825
	rs41921177	19	51326750	A/G	-0.0011662	1.7093	0.8641
	rs41642181	23	43208891	T/C	-0.00046182	0.2023	0.3686
7c-16:1	rs42043292	4	89343321	T/C	0.00075744	0.1485	0.3158
	rs110025991	6	49910900	A/G	-0.00128374	0.3417	0.4681
	rs109953140	7	16340125	T/C	0.00065649	0.1109	0.2811
	rs43615368	10	11998905	A/G	0.00120264	0.3068	0.4368
	rs110168357	10	12272932	T/C	-0.00099753	0.191	0.3533
	rs109889006	25	4647188	A/G	-0.00182731	0.876	0.6828
	rs41586992	29	8865683	A/G	-0.00066327	0.1155	0.2814
9c-16:1	rs110694141	6	110697360	A/C	-0.04844117	0.1977	0.3987
	rs41921177	19	51326750	A/G	-0.15596361	2.6443	0.9922
	rs41848307	28	34929321	A/G	-0.07225391	0.5856	0.5843
11t-16:1	rs110515348	4	96728719	A/G	-0.00018298	0.0743	0.1973
	rs109913933	21	19051950	A/G	0.00023515	0.1287	0.2472
	rs109889006	25	4647188	A/G	-0.00076439	1.3589	0.6832
	rs110922311	26	22257931	A/G	0.00036415	0.3029	0.3498
	rs110728532	26	22648915	T/C	-0.00021889	0.1102	0.2209
12c-16:1	rs108956084	2	76088949	T/G	0.00476447	0.3277	0.4622
	rs41622258	4	68579054	T/G	0.00356129	0.1506	0.344
	rs110466290	7	9170772	T/C	-0.0053097	0.5894	0.566
	rs43527506	7	66758460	A/G	-0.00347586	0.205	0.3677
	rs43531510	7	106927241	T/C	0.00431178	0.301	0.4377
	rs110449184	12	58121488	A/G	0.00345942	0.1063	0.3014
	rs109587555	12	58155716	T/C	-0.00375787	0.1255	0.3229
	rs29016046	15	13519590	A/G	0.00315582	0.2095	0.3548
	rs41921177	19	51326750	A/G	-0.01563425	4.9755	1
	rs42090719	26	20903573	T/C	-0.01296373	3.2585	0.991
	rs41646463	26	21258113	A/G	0.00981284	1.0332	0.7736
	rs42714483	29	18090509	T/C	-0.01393344	4.0824	1
	rs109314430	29	48672163	A/G	0.00507913	0.3601	0.4909
9c-17:1	rs29025870	1	75328281	T/G	-0.01130899	0.1931	0.3852
	rs41584995	10	35479280	T/G	0.0210017	0.4439	0.6351
	rs110303123	16	4533875	A/G	-0.01277415	0.2408	0.4345
	rs110491768	19	16437725	A/G	0.01131605	0.2087	0.4223
	rs42650911	20	67655585	A/C	0.01993176	0.7411	0.7069
	rs109039344	21	3809287	A/C	-0.00973855	0.1367	0.3542
9c-18:1	rs109100558	12	89491955	A/C	-0.11028331	0.1211	0.2507
	rs41921177	19	51326750	A/G	0.30080381	1.4159	0.6677
	rs42036241	24	4148448	A/G	-0.11767466	0.1766	0.2713
	rs42033957	28	6575192	T/C	0.19546857	0.2225	0.355
	rs41621089	28	15224521	T/C	0.09064937	0.0882	0.2099
12c-18:1	rs43359422	3	101785952	A/G	-0.00093678	0.0607	0.1833
	rs43454260	6	4548788	T/C	-0.00084327	0.0511	0.1682
	rs42179919	7	89734142	A/C	-0.00127061	0.0751	0.2214
	rs110960439	11	62868207	T/C	0.00084421	0.051	0.1701
	rs41630019	13	7976775	A/G	0.00088602	0.0512	0.1742
	rs108956084	2	76088949	T/G	0.00597493	0.1461	0.3443
13c-18:1	rs41657430	7	107051573	A/G	-0.0088933	0.3237	0.4824
	rs110303123	16	4533875	A/G	-0.01684822	1.3346	0.8373
	rs109423452	18	51859472	C/G	-0.0058434	0.1527	0.3342
	rs41257207	19	42660383	T/C	0.00507096	0.1288	0.3119
	rs109465094	26	18994785	T/G	-0.01501962	0.7943	0.7194
	rs42090719	26	20903573	T/C	-0.02156743	2.5565	0.9618
	rs41646463	26	21258113	A/G	0.02498691	1.899	0.9568
	rs42714483	29	18090509	T/C	-0.01036889	0.6409	0.6171
14c-18:1	rs43320119	2	108399388	A/G	-0.00020004	0.0776	0.2125
	rs42669028	8	84287660	T/C	-0.0002155	0.1357	0.2484
	rs43139943	9	1952163	T/C	-0.00054282	0.5274	0.4938
15c-18:1	rs41637175	2	57727203	T/C	0.00205264	0.1214	0.3065
	rs41603378	3	114340937	A/G	0.00406095	0.452	0.5399
	rs41587961	4	24932445	G/C	0.00293888	0.2095	0.4038
	rs109700165	7	23789971	A/G	-0.00209668	0.0727	0.2628
	rs109742269	7	111756307	T/C	-0.00242647	0.212	0.375
	rs110560475	11	27054291	T/C	0.00305524	0.2689	0.4192
	rs110467219	11	44207605	T/C	-0.00219162	0.1165	0.3145
	rs41631597	13	64977414	T/C	0.00344681	0.4299	0.4823
	rs41613116	14	34930139	A/C	-0.00295625	0.1629	0.3741
	rs42843551	18	57238311	A/G	0.00176727	0.0959	0.2702
	rs41623352	19	19175183	A/C	0.00222948	0.1813	0.3477
	rs109465611	27	16118882	T/C	-0.00514213	0.7247	0.6635
6t/8t-18:1	rs43359422	3	101785952	A/G	-0.00530275	0.3505	0.4473
	rs41603378	3	114340937	A/G	0.00709613	0.4946	0.5382
	rs43385183	4	24232071	T/G	0.00546023	0.3453	0.4472
	rs41647563	10	7082683	A/C	-0.00338103	0.049	0.2356
	rs109657512	11	95468672	T/C	-0.00303843	0.116	0.2709
	rs29014650	12	78479265	T/G	-0.00321082	0.0797	0.254
	rs109221544	13	25351049	T/C	-0.00262997	0.0824	0.2363
	rs41624050	13	29670823	A/G	-0.00563145	0.136	0.3629
	rs41631597	13	64977414	T/C	0.00328008	0.1395	0.2881
	rs109905434	14	19559066	T/C	0.00272163	0.0782	0.2395
	rs41792310	16	11096101	T/C	0.00306443	0.0922	0.2492
	rs110113231	26	18288540	T/C	0.00287104	0.0969	0.254
9t-18:1	rs43359422	3	101785952	A/G	-0.00240156	0.1465	0.2907
	rs41603378	3	114340937	A/G	0.00583355	0.6811	0.5869
	rs41574391	6	106619789	T/C	-0.00191384	0.0713	0.227
	rs43509004	7	23756162	T/C	0.00209114	0.1144	0.2661
	rs109657512	11	95468672	T/C	-0.0021413	0.1174	0.265
	rs109221544	13	25351049	T/C	-0.00249823	0.1515	0.2964
	rs41631597	13	64977414	T/C	0.0027403	0.1983	0.3189
	rs109905434	14	19559066	T/C	0.00348357	0.2612	0.3774
	rs110492458	20	4886018	T/C	-0.00236506	0.1299	0.2865
	rs109228411	25	6639565	T/C	-0.00206541	0.1137	0.2549
10t-18:1	rs43359422	3	101785952	A/G	-0.13605362	0.8185	0.7516
	rs42886825	4	86446125	T/C	-0.09023199	0.3777	0.5312
	rs41602751	5	97011384	G/C	-0.06456021	0.1192	0.3544
	rs41582761	7	36374272	A/G	0.21504932	1.8387	0.9776
	rs109244406	7	98820742	T/C	0.06065014	0.1575	0.3807
	rs43570153	8	80431297	A/G	0.06290833	0.122	0.3535
	rs41720849	14	19001879	A/G	0.04856593	0.1061	0.3125
	rs109794697	15	23673146	A/G	0.05696594	0.1498	0.3604
	rs29025667	18	10316510	T/C	-0.05603325	0.1454	0.3594
	rs42096776	26	32545785	A/G	-0.07005765	0.1985	0.4249
11t-18:1	rs110268708	3	125516631	T/G	0.01445269	0.5166	0.5376
	rs42242862	9	28447812	A/G	0.01072746	0.3199	0.4402
	rs42560924	12	45358430	T/G	0.00647327	0.1618	0.3001
	rs41649017	28	16753454	T/C	-0.0102789	0.4362	0.4752
16t-18:1	rs43099270	1	4451105	A/C	-0.00079731	0.1081	0.265
	rs41638293	2	68231252	G/C	-0.00067099	0.0894	0.2422
	rs29025709	6	46260375	T/C	0.00159146	0.4745	0.511
	rs29026873	21	65478998	T/C	-0.00078205	0.1022	0.2646
	rs29013434	23	7073340	A/G	-0.00081937	0.1332	0.2883
Sumtrans-18:1	rs110525777	1	20342544	C/G	-0.04919869	0.1049	0.3006
	rs43359422	3	101785952	A/G	-0.1426417	0.882	0.7353
	rs43385183	4	24232071	T/G	0.06337341	0.1618	0.3617
	rs42886825	4	86446125	T/C	-0.06801334	0.2104	0.3902
	rs109793695	5	45679669	T/G	-0.05289542	0.116	0.3105
	rs41602751	5	97011384	G/C	-0.09814257	0.2701	0.485
	rs41582761	7	36374272	A/G	0.1583576	0.9774	0.7823
	rs110391615	8	48135090	T/C	-0.04938395	0.1107	0.2945
	rs43570153	8	80431297	A/G	0.07424071	0.1666	0.3829
	rs41635156	16	30560924	T/G	0.05744071	0.143	0.3401
	rs29025667	18	10316510	T/C	-0.07642725	0.2651	0.4496
	rs109944465	26	44120284	A/G	-0.05082241	0.116	0.3026
9c-20:1	rs41575337	1	87725213	T/C	0.00192943	1.274	0.8481
	rs43257968	1	105477614	A/G	-0.00050391	0.087	0.2751
	rs109848700	9	96030427	T/C	0.00043716	0.1121	0.2717
	rs109943758	11	82959206	A/G	-0.00039873	0.09	0.2572
	rs110728532	26	22648915	T/C	-0.00131766	1.0386	0.7101
11c-20:1	rs109000991	1	60983992	T/C	-0.00364675	0.3779	0.4667
	rs42682890	3	114388249	A/G	-0.00265245	0.1713	0.345
	rs41664804	13	72757236	A/G	-0.00266629	0.2205	0.348
	rs41724536	14	26766010	T/C	0.00344865	0.3379	0.3861
	rs43327800	15	6914643	T/C	-0.0021556	0.1412	0.284
	rs42633541	15	6962261	T/C	-0.00255354	0.2065	0.3398
	rs41631195	15	39656710	T/C	-0.00334456	0.3472	0.433
	rs41574597	23	25956421	A/G	0.01053291	3.371	0.9807
	rs43711361	23	30621069	A/C	0.00482247	0.7065	0.5926
MUFA	rs109477915	26	20259486	T/C	0.1352163	0.1579	0.3184
9c,13t/8t,12c-18:2	rs41645253	24	22099387	T/G	0.00429897	1.4606	0.874
	rs41587432	28	30809642	T/G	-0.00382605	1.2007	0.7811
9c,15c-18:2	rs42801982	6	2343794	T/C	0.00264461	0.6552	0.5457
	rs110303123	16	4533875	A/G	-0.00258566	0.4987	0.5062
	rs109594925	23	4455923	T/C	0.00175239	0.2341	0.3665
	rs41614443	23	48125881	A/C	0.00331237	0.9314	0.6552
	rs109156204	26	44075416	T/G	-0.00396551	1.4784	0.7512
	rs42714483	29	18090509	T/C	-0.00191853	0.3482	0.4178
8t,13c-18:2	rs109888073	5	4875167	T/G	-0.00399372	1.8227	0.9022
	rs110459320	17	44822427	T/G	-0.00249913	0.6211	0.6127
11t,15c-18:2	rs109933449	1	155420800	T/C	-0.00364205	0.1922	0.3504
	rs41640504	2	85555825	A/G	0.00644443	0.377	0.508
	rs41582761	7	36374272	A/G	0.00899214	1.0637	0.7491
	rs110002076	9	92163441	A/G	0.00389818	0.1191	0.3127
	rs41666691	10	28996491	T/C	-0.00381277	0.2178	0.3719
9c,11t/9t,11c-18:2	rs41591781	8	10968744	A/G	-0.00284699	0.1175	0.258
7t,9c-18:2	rs41585926	3	112203165	T/C	-0.0041411	0.3844	0.5263
	rs41603378	3	114340937	A/G	0.0029399	0.2849	0.4415
	rs43486059	6	104348254	A/C	-0.00361156	0.5732	0.5738
	rs42478172	8	34847992	A/G	-0.00372969	0.6113	0.591
	rs43562510	8	73267165	A/G	0.00218204	0.2009	0.3721
	rs109081825	10	49942490	A/C	-0.00257139	0.2608	0.4269
	rs109672348	12	55021363	T/C	-0.00348676	0.3668	0.5095
	rs42940924	12	61686477	A/G	0.00374172	0.4616	0.541
	rs41631597	13	64977414	T/C	0.00329274	0.4719	0.4726
	rs110713601	21	36083384	A/G	-0.00262897	0.1944	0.3882
	rs41568095	27	41830247	T/C	0.00233186	0.2343	0.3955
12t,14t-18:2	rs29009717	5	62435307	A/G	-0.00020054	0.348	0.3706
	rs43486059	6	104348254	A/C	-0.00011467	0.1608	0.2451
	rs110015307	10	8169386	A/G	0.00030136	0.8479	0.533
	rs109567472	14	5083224	T/C	-0.00015391	0.2883	0.3191
11t,13t-18:2	rs41643439	23	31918004	T/C	0.00010641	0.2985	0.32
12t,14c/12c,14t-18:2	rs43640275	10	55535781	T/G	0.00009413	0.1006	0.1954
	rs41602519	14	39201271	A/G	0.00006204	0.0451	0.1389
	rs41731303	14	39735994	A/G	0.00006649	0.0316	0.1312
	rs41617949	16	6494072	A/G	0.00007038	0.051	0.1535
11t,13c/11c,13t-18:2	rs109213266	11	75726030	A/G	0.00054207	0.8799	0.5551
	rs42397730	15	29271879	A/G	-0.00020999	0.1278	0.2415
	rs108989614	17	19346381	T/C	-0.00021065	0.0769	0.2215
	rs110713046	18	12268519	A/G	-0.00055667	0.4754	0.4708
	rs109425122	18	20197289	T/C	0.00024012	0.1725	0.2756
	rs109581080	20	67462559	A/G	-0.00025087	0.2133	0.2981
10t,12c-18:2	rs110853898	5	41476949	A/G	-0.00039957	0.2169	0.3635
	rs42940924	12	61686477	A/G	0.00087084	0.8861	0.6795
	rs41624050	13	29670823	A/G	-0.00088513	0.3996	0.5666
	rs42374612	20	53097198	A/C	0.00059681	0.5542	0.5464
8t,10c-18:2	rs109576495	7	3570752	A/G	-0.00007136	0.1038	0.2087
Total-CLA	rs29011390	3	74744528	A/G	-0.00618536	0.1038	0.2877
	rs109576495	7	3570752	A/G	-0.00510459	0.1502	0.3003
	rs110353267	11	78114859	T/C	0.00672618	0.2441	0.3664
18:2n-6	rs109559784	2	40540747	T/A	-0.03884403	0.7303	0.7047
	rs29011589	3	14884969	T/G	0.01617421	0.1181	0.3268
	rs43359422	3	101785952	A/G	-0.02238015	0.2308	0.4293
	rs109294917	6	38869785	T/C	-0.01597762	0.1228	0.3198
	rs41599346	6	50981312	A/T	-0.01785962	0.1127	0.3324
	rs43465793	6	64888552	A/C	-0.01673534	0.133	0.3307
	rs41582761	7	36374272	A/G	0.03872419	0.6213	0.6779
	rs43570153	8	80431297	A/G	0.03431993	0.3785	0.5596
	rs43694128	12	46212743	T/A	-0.03254194	0.4781	0.5977
	rs110993505	13	83466620	_/_	-0.02646219	0.1823	0.434
	rs29025667	18	10316510	T/C	-0.03025059	0.4415	0.5472
	rs110492458	20	4886018	T/C	-0.04226195	0.7528	0.7237
	rs41635874	20	6736039	A/C	0.01799554	0.1445	0.3466
	rs42044256	24	31423445	T/G	0.02419207	0.1445	0.3934
	rs41650589	26	10941151	A/G	0.0169554	0.1365	0.3428
	rs110457204	29	46646575	A/G	-0.01973199	0.1716	0.3796
18:3n-3	rs109559784	2	40540747	T/A	-0.00243822	0.2625	0.4342
	rs43706115	5	76200813	A/G	-0.00215879	0.2056	0.3816
	rs109294917	6	38869785	T/C	-0.00345105	0.5228	0.5456
	rs43705708	6	68154985	A/C	-0.00310522	0.4253	0.5018
	rs41582761	7	36374272	A/G	0.00208019	0.1635	0.3573
	rs41657031	10	5392944	T/C	-0.0051143	1.1439	0.7729
	rs110110499	23	39484629	T/C	0.00191622	0.1557	0.3443
20:2n-6	rs41807745	2	29699653	A/G	-0.00060214	0.6679	0.511
	rs110640814	23	18081990	T/G	-0.00034436	0.1527	0.2869
20:3n-6	rs29022905	2	41912933	T/C	0.00025675	0.0764	0.1892
	rs109076010	19	55101341	A/G	0.00033649	0.1732	0.2477
20:4n-6	rs43444193	5	105337527	A/G	0.00026941	0.1613	0.2345
	rs109405328	5	110300207	A/G	-0.00028942	0.1722	0.2493
	rs108991850	5	115423180	A/G	-0.00031854	0.1457	0.2525
	rs110889915	5	116644790	A/G	-0.00035169	0.2612	0.2981
	rs109726105	5	118014757	A/G	-0.00034978	0.2739	0.299
	rs42121756	27	16150756	A/G	-0.00023567	0.0934	0.1978
22:4n-6	rs110499929	1	145280015	A/G	-0.00021762	0.086	0.2014
	rs43372200	4	9249035	A/G	0.00029055	0.1717	0.2693
	rs41609624	5	2098613	T/C	-0.00023901	0.149	0.2439
	rs29018585	7	38023859	T/C	0.00021067	0.1173	0.2093
	rs43515046	7	59320896	T/C	0.00019902	0.0859	0.2017
	rs110389251	20	57916773	T/G	0.00020936	0.1105	0.2165
22:5n-3	rs43293986	2	23628756	A/G	-0.00019792	0.3604	0.3735
	rs42213121	4	21973829	T/C	0.00009213	0.0722	0.193
	rs111029531	28	26302597	A/G	-0.00012187	0.1269	0.2413
PUFA	rs109559784	2	40540747	T/A	-0.03713662	0.5503	0.629
	rs43359422	3	101785952	A/G	-0.02935311	0.3273	0.4946
	rs41582761	7	36374272	A/G	0.03834652	0.5022	0.611
	rs43570153	8	80431297	A/G	0.03816573	0.3858	0.5576
	rs43694128	12	46212743	T/A	-0.02211715	0.1821	0.3926
	rs29025667	18	10316510	T/C	-0.03353841	0.4474	0.5496
	rs110492458	20	4886018	T/C	-0.04915026	0.8393	0.7556
	rs41635874	20	6736039	A/C	0.02174773	0.174	0.3678
	rs42044256	24	31423445	T/G	0.02687754	0.1471	0.3938
n-3	rs109559784	2	40540747	T/A	-0.0020525	0.1988	0.3749
	rs109294917	6	38869785	T/C	-0.00229413	0.2468	0.3863
	rs43705708	6	68154985	A/C	-0.00303959	0.4355	0.4973
	rs41657031	10	5392944	T/C	-0.00362244	0.613	0.5834
	rs110110499	23	39484629	T/C	0.00260247	0.3068	0.4597
n-6	rs43268477	1	126680933	T/C	0.01916465	0.14	0.3551
	rs109559784	2	40540747	T/A	-0.03213619	0.4878	0.598
	rs29011589	3	14884969	T/G	0.01981523	0.173	0.3781
	rs43359422	3	101785952	A/G	-0.02790529	0.3502	0.5145
	rs41582761	7	36374272	A/G	0.0323016	0.4219	0.5648
	rs43570153	8	80431297	A/G	0.03631453	0.4136	0.5769
	rs43694128	12	46212743	T/A	-0.02058866	0.1868	0.3951
	rs109064957	18	10289114	A/G	-0.01855585	0.1562	0.3315
	rs29025667	18	10316510	T/C	-0.02818978	0.3742	0.5044
	rs110492458	20	4886018	T/C	-0.03879275	0.619	0.6602
	rs41635874	20	6736039	A/C	0.01704519	0.1265	0.3211
	rs42044256	24	31423445	T/G	0.0262952	0.1666	0.4186
P/S	rs29011589	3	14884969	T/G	0.0009688	0.5651	0.6358
	rs110240246	6	39257620	T/C	-0.00061729	0.2448	0.4207
	rs41582761	7	36374272	A/G	0.0008455	0.3953	0.5531
	rs43570153	8	80431297	A/G	0.0006935	0.2063	0.4299
	rs43694128	12	46212743	T/A	-0.00053431	0.1716	0.3797
	rs29025667	18	10316510	T/C	-0.00065053	0.2726	0.4629
	rs110492458	20	4886018	T/C	-0.00202778	2.3107	0.9974
	rs109099101	21	39496121	A/G	-0.0006198	0.2001	0.4011
	rs42044256	24	31423445	T/G	0.00063833	0.134	0.3831
P/(S+B)	rs29011589	3	14884969	T/G	0.00090923	0.5598	0.6288
	rs110240246	6	39257620	T/C	-0.00061551	0.2747	0.4402
	rs41582761	7	36374272	A/G	0.00070754	0.3117	0.4945
	rs43570153	8	80431297	A/G	0.00061179	0.1806	0.4033
	rs43694128	12	46212743	T/A	-0.00047812	0.1548	0.3648
	rs29025667	18	10316510	T/C	-0.0006495	0.3059	0.4808
	rs110492458	20	4886018	T/C	-0.00191418	2.3171	0.9953
	rs109099101	21	39496121	A/G	-0.00057978	0.1971	0.3964
	rs42044256	24	31423445	T/G	0.00061648	0.1406	0.3916
HI	rs110829690	5	45134007	T/C	-0.01987193	0.7496	0.6116
	rs41655522	5	111836264	T/G	-0.02053742	0.6507	0.6333
	rs43096527	8	52939275	T/C	0.01229618	0.3069	0.4158
	rs41921177	19	51326750	A/G	0.05144209	5.4147	1
	rs41642879	23	6760915	A/G	-0.01546457	0.3113	0.4765
	rs41614443	23	48125881	A/C	0.02633568	1.3165	0.8195
	rs42714483	29	18090509	T/C	0.03882323	3.186	0.9929
