# Supplementary material for: Genome-wide association and genomic prediction of breeding values for fatty acid composition in subcutaneous adipose and longissimus lumborum muscle of beef cattle
Source: BMC Genet. 2015 Nov 21;16:135. doi: 10.1186/s12863-015-0290-0 (PMC4654876; doi:10.1186/s12863-015-0290-0)
Supplement: Additional file 3: — List of significant single nucleotide polymorphisms (SNP) for 81 fatty acid composition traits in longissimus lumborum muscle (LL). Results include trait name, SNP name, chromosome, position on the UMD3.1 genome assembly, alleles, allele substitution effect, percentage of total genetic variance explained, and posterior probability of inclusion of SNP. (CSV 27 kb) [file 12863_2015_290_MOESM3_ESM.csv]

Trait	SNP	BTA	Position	Alleles	Allele substitution effect	Genetic variance %	PPI
10:00	rs29019617	1	41608221	A/G	-0.00155416	1.8349	0.9048
	rs109691169	2	44819403	A/G	0.0008595	0.4472	0.5683
	rs110095120	4	21650408	A/G	-0.00120222	0.6735	0.675
	rs109804900	5	114727723	T/C	-0.00174775	1.5623	0.8436
	rs41593875	5	116252285	A/G	-0.00129225	0.6239	0.6703
	rs109513912	5	117102295	T/C	0.00173723	2.4753	0.9734
	rs29015797	6	2296875	T/C	0.00059352	0.194	0.3892
	rs43070876	7	57607536	T/C	-0.0005746	0.2692	0.4268
	rs41577752	8	65338177	T/C	-0.0006772	0.3487	0.4743
	rs29025501	13	3143331	A/G	-0.00061798	0.3031	0.4473
	rs43174494	13	74206029	T/C	0.00055903	0.244	0.4057
	rs41798782	16	34134877	C/G	0.00070687	0.4008	0.5114
	rs41584487	17	23322903	T/C	0.00059322	0.282	0.4375
	rs41921177	19	51326750	A/G	-0.00256347	5.2551	1
	rs42120378	27	23749731	A/G	0.00185423	1.8903	0.946
	rs42714483	29	18090509	T/C	-0.0034164	9.689	1
12:00	rs29019491	2	30585904	T/C	0.00128343	0.3732	0.5988
	rs109804900	5	114727723	T/C	-0.00101286	0.2411	0.453
	rs110462327	5	115633531	T/C	0.00266771	1.0703	0.8753
	rs110599906	10	83389165	C/G	-0.00099674	0.3494	0.5341
	rs41690422	13	43427963	A/C	0.00079606	0.2433	0.458
	rs110303123	16	4533875	A/G	0.00182702	1.0105	0.8035
	rs41584487	17	23322903	T/C	0.00077152	0.2214	0.4382
	rs41921177	19	51326750	A/G	-0.00661722	16.2819	1
	rs41642879	23	6760915	A/G	0.0027139	1.741	0.9936
	rs42714483	29	18090509	T/C	-0.00428776	7.0637	1
13:00	rs43556880	8	60800770	A/G	0.00018126	0.1007	0.2408
	rs41614029	15	8180827	A/G	-0.0002041	0.1265	0.2741
	rs41921177	19	51326750	A/G	-0.00073283	1.7917	0.8117
	rs42050709	24	34899653	A/C	0.00021088	0.1191	0.2671
	rs42714483	29	18090509	T/C	-0.00104782	3.8293	0.9867
14:00	rs41635960	1	24802375	T/G	0.02955756	0.2989	0.5471
	rs109295123	2	59083405	A/G	0.04145966	0.4851	0.6803
	rs43709337	3	70276912	T/C	0.04803632	0.7637	0.7915
	rs43710041	5	57557646	T/C	-0.03953125	0.5426	0.7256
	rs41584068	5	90408687	A/G	0.02232797	0.1798	0.4495
	rs43678158	6	51895523	T/C	-0.0382271	0.4457	0.6787
	rs41647457	10	19017657	T/C	-0.05336706	0.7312	0.7981
	rs109592689	12	44351981	T/G	0.04505523	0.7652	0.816
	rs41690422	13	43427963	A/C	0.04519748	0.7902	0.798
	rs41698944	13	55783696	A/G	-0.02466831	0.2346	0.4881
	rs41636112	19	48630588	A/G	0.03737751	0.4624	0.6651
	rs41921177	19	51326750	A/G	-0.25466685	24.2762	1
	rs109911415	19	51395684	A/G	-0.02716717	0.2856	0.4921
	rs41578671	19	56426090	A/G	-0.03189606	0.3242	0.5924
	rs41642879	23	6760915	A/G	0.11741099	3.2828	1
	rs110728532	26	22648915	T/C	0.04348362	0.7209	0.7236
	rs42714483	29	18090509	T/C	-0.15367578	9.1325	1
15:00	rs43222405	1	27324745	T/C	-0.00586034	0.3554	0.5336
	rs41638871	1	96677750	A/G	-0.00353125	0.1368	0.3519
	rs41614621	2	30481073	T/G	-0.00581515	0.3652	0.5377
	rs41587421	3	19536825	A/G	0.00587856	0.4372	0.5341
	rs42500432	4	35871209	T/C	0.00393462	0.1891	0.3937
	rs110968187	4	76185033	A/G	0.0034648	0.1535	0.364
	rs110895835	7	37663110	A/C	-0.00492229	0.3027	0.4742
	rs41255162	8	70401417	T/C	0.00361765	0.1153	0.3462
	rs109433858	11	72844521	A/G	-0.00566425	0.3518	0.5241
	rs42456448	14	33918070	T/C	0.00380503	0.1643	0.3679
	rs42316103	17	1180289	T/C	-0.00644044	0.4963	0.6208
	rs41921177	19	51326750	A/G	-0.02123452	5.5972	1
	rs110504952	20	53493724	T/C	0.00419154	0.0883	0.3479
	rs110089424	24	51508537	T/C	0.00517284	0.2279	0.4488
	rs108964262	25	428390	T/C	-0.01995224	1.8389	0.997
	rs43017321	28	42520920	T/G	0.00750724	0.7048	0.6673
	rs42714483	29	18090509	T/C	-0.01696239	3.6902	1
16:00	rs41665136	1	101851539	A/G	0.14013558	0.468	0.584
	rs41921177	19	51326750	A/G	-0.55840063	13.3755	1
	rs41919926	19	52152670	T/C	-0.23884513	2.4067	0.9781
	rs109600403	21	68589138	T/C	0.07648693	0.2294	0.4057
	rs41642879	23	6760915	A/G	0.27365869	2.0438	0.9577
	rs42050079	24	38199461	T/C	-0.12617823	0.5294	0.6061
	rs110723870	25	35187979	T/C	-0.08317357	0.2791	0.4042
	rs42714483	29	18090509	T/C	-0.23755095	2.5007	0.9871
17:00	rs41614621	2	30481073	T/G	-0.01300777	0.2177	0.4565
	rs41564978	2	105033439	A/G	-0.01513743	0.315	0.5341
	rs110632119	2	122409628	T/C	-0.01891027	0.4213	0.6075
	rs41255603	3	20773550	T/C	-0.0176055	0.4594	0.5901
	rs29020619	4	86690771	A/G	0.02261918	0.5875	0.6763
	rs29027252	7	91261221	A/G	-0.02306664	0.7207	0.7469
	rs110788911	14	45174382	A/G	-0.01149574	0.1668	0.3972
	rs29027041	14	68450192	A/G	-0.01451557	0.3216	0.5385
	rs108956641	15	32617589	T/C	-0.01241414	0.2173	0.4471
	rs41636597	17	27808938	A/G	-0.01906499	0.2002	0.5007
	rs109065282	23	27337800	T/C	0.02022058	0.4154	0.6022
	rs109466223	24	632760	A/G	-0.01138843	0.1985	0.4098
	rs110089424	24	51508537	T/C	0.03367707	1.1523	0.8898
	rs108964262	25	428390	T/C	-0.01538094	0.1304	0.4134
	rs41571365	25	32089261	A/G	-0.01723001	0.4136	0.5716
	rs110341835	25	34413958	T/G	0.02383334	0.8349	0.7691
18:00	rs42590207	1	127358003	A/G	-0.0846856	0.3363	0.4732
	rs41637080	1	127377010	T/C	0.06416912	0.1931	0.353
	rs41621207	3	112317727	A/G	-0.12092001	0.866	0.7255
	rs29010895	6	38042011	T/C	-0.07894199	0.3926	0.5011
	rs109267070	7	14678931	A/G	0.07326631	0.3437	0.4899
	rs109183089	8	9393962	A/G	-0.05320356	0.112	0.3069
	rs41658952	8	84556225	A/G	-0.0460626	0.1049	0.2984
	rs42618026	13	72638085	T/C	-0.05315971	0.181	0.3587
	rs41921177	19	51326750	A/G	0.14867012	1.3745	0.8535
	rs109471994	26	14532797	T/G	-0.11172792	0.6174	0.6362
	rs109272391	26	44344370	T/C	0.04583661	0.1229	0.3059
	rs42714483	29	18090509	T/C	0.24677401	3.9122	0.9994
19:00	rs42375170	7	74709675	T/C	-0.00111246	0.6648	0.5128
	rs110964123	21	47273394	T/C	0.00060719	0.2216	0.3092
	rs109277991	24	42506011	A/G	-0.0006164	0.2344	0.3179
20:00	rs41590076	5	51821818	T/C	-0.0013293	1.076	0.7131
	rs109248021	6	38203273	A/G	-0.00040485	0.1464	0.2866
22:00	rs42404786	3	72000950	T/C	0.0005072	0.1754	0.3284
24:00:00	rs41575847	1	55150553	T/G	0.00292093	0.5565	0.487
	rs109612955	3	1310626	T/G	-0.00255474	0.3426	0.4042
	rs29025709	6	46260375	T/C	0.00551223	1.8705	0.8173
	rs43600895	9	64381905	T/C	-0.00238293	0.254	0.3795
	rs110379723	12	49421215	A/G	0.00250709	0.3382	0.4073
	rs109267613	13	63323694	T/C	0.00258356	0.436	0.3877
SFA	rs42708915	4	89969381	A/G	-0.18742065	0.6596	0.6474
	rs43468499	6	74434558	T/G	0.15360556	0.4049	0.5333
	rs41899975	19	18467274	A/G	0.15626283	0.2547	0.4666
	rs41921177	19	51326750	A/G	-0.61114651	7.0132	1
	rs42050079	24	38199461	T/C	-0.13449076	0.2632	0.4633
	rs109821331	26	29803693	T/C	-0.16648141	0.4681	0.5487
	rs108998894	29	8205599	A/G	-0.14400422	0.4022	0.5242
	rs109513697	29	46969623	A/G	0.1466781	0.2771	0.4844
iso-15:0	rs42728450	6	43395705	A/G	0.00048223	0.217	0.3465
ai-15:0	rs109809314	2	93600676	A/G	0.00147578	0.3134	0.4755
	rs41637723	5	55314257	T/C	0.00098697	0.1582	0.3525
	rs43464589	6	43330106	T/C	-0.00212584	0.5679	0.6061
	rs108973453	8	17367679	C/G	-0.00113786	0.1741	0.3767
	rs41921177	19	51326750	A/G	-0.00370909	2.1662	0.974
	rs43017321	28	42520920	T/G	0.00146116	0.3383	0.4803
iso-16:0	rs110377867	3	27775697	T/G	0.00091732	0.1021	0.2844
	rs109744583	4	6797677	T/A	0.00104937	0.2764	0.4012
	rs42728450	6	43395705	A/G	0.0019486	0.9265	0.6456
	rs110709328	22	60459451	T/C	-0.00095839	0.1832	0.3388
	rs41585216	24	56627241	T/G	-0.00251723	1.232	0.7646
iso-17:0	rs43464589	6	43330106	T/C	-0.00169388	0.2004	0.3308
ai-17:0	rs41602717	4	66695747	T/C	0.00311417	0.202	0.3846
	rs43464589	6	43330106	T/C	-0.00275228	0.1827	0.358
	rs43519222	7	57175519	A/G	0.00265514	0.1926	0.3625
	rs109969094	8	66872683	T/C	-0.00244742	0.1878	0.3562
	rs110277532	11	55623112	A/G	0.00322682	0.2577	0.4179
	rs42761643	13	40103153	A/C	-0.00442662	0.3943	0.5128
	rs109378086	14	10763835	T/C	-0.00253999	0.1986	0.3669
	rs110313938	14	44765662	T/C	0.00282609	0.2281	0.3882
iso-18:0	rs109147157	1	33487311	A/C	0.0017041	0.5587	0.5272
	rs42728450	6	43395705	A/G	0.00173687	0.749	0.5879
	rs109577548	8	69285264	A/T	-0.00176919	0.6752	0.5976
	rs109179050	10	30159278	T/C	-0.00170029	0.4746	0.5272
	rs41580374	12	12480546	A/C	-0.00158484	0.4929	0.5329
	rs41921177	19	51326750	A/G	0.00361477	3.2443	0.995
	rs41585216	24	56627241	T/G	-0.00096044	0.182	0.3429
BFA	rs43464589	6	43330106	T/C	-0.00991263	0.4017	0.456
	rs42728450	6	43395705	A/G	0.01262504	0.8196	0.6011
SFA+BFA	rs42708915	4	89969381	A/G	-0.19490082	0.7124	0.6712
	rs43468499	6	74434558	T/G	0.15383655	0.4057	0.5387
	rs41614823	7	56022790	T/C	-0.10528885	0.2118	0.4
	rs41899975	19	18467274	A/G	0.19467341	0.3949	0.5601
	rs41921177	19	51326750	A/G	-0.61067195	6.9937	1
	rs42050079	24	38199461	T/C	-0.10672618	0.1656	0.3725
	rs109410006	25	36285839	A/G	-0.10747097	0.2009	0.3792
	rs109821331	26	29803693	T/C	-0.15151098	0.3873	0.5076
	rs108998894	29	8205599	A/G	-0.11283904	0.2467	0.4247
	rs109513697	29	46969623	A/G	0.13017055	0.2179	0.4297
9c-14:1	rs110511838	1	105908625	A/G	0.021087	1.0255	0.8286
	rs110737170	1	111855994	T/C	0.01445013	0.3026	0.5361
	rs41652816	4	111368926	T/C	-0.01166664	0.3295	0.5125
	rs109909107	8	107756015	T/C	-0.02033456	0.9532	0.8225
	rs29017502	9	26643027	A/G	-0.00927828	0.1644	0.3995
	rs109738686	10	18983183	T/C	-0.04535646	1.8169	1
	rs41647457	10	19017657	T/C	-0.03716552	2.4713	0.9959
	rs109314691	16	75946930	A/C	-0.01696904	0.4173	0.5842
	rs41891769	18	56065299	T/C	0.01280807	0.2	0.4919
	rs41570253	19	6768232	T/C	-0.01251855	0.2271	0.478
	rs41636112	19	48630588	A/G	0.01030862	0.2451	0.4654
	rs41921177	19	51326750	A/G	-0.07228175	13.6259	1
	rs41642879	23	6760915	A/G	0.03187462	1.6859	0.9564
	rs109089815	25	39544407	T/G	0.01497789	0.6037	0.6846
	rs109471994	26	14532797	T/G	0.01102705	0.2522	0.4535
	rs109465094	26	18994785	T/G	-0.03749074	2.2367	0.9979
	rs42092267	26	20444634	T/C	0.01750046	0.5283	0.6676
	rs42090719	26	20903573	T/C	-0.04268919	4.5272	1
	rs41646463	26	21258113	A/G	0.01864149	0.4777	0.6234
	rs109272391	26	44344370	T/C	-0.0137522	0.4637	0.5953
	rs42143786	28	26362076	T/G	0.01139929	0.3333	0.5355
	rs42714483	29	18090509	T/C	-0.05313951	7.6086	1
9c-15:1	rs42413552	1	27786985	A/G	0.00003729	0.0065	0.0654
	rs109767234	1	93311609	T/C	-0.00003278	0.0064	0.0612
	rs29015093	1	96382717	T/C	-0.00005786	0.0201	0.0982
	rs41622697	2	13226674	T/C	0.00006903	0.0311	0.118
	rs43298370	2	27756641	T/A	0.00003516	0.0078	0.0659
	rs41565555	2	29485468	T/C	0.00004218	0.011	0.0774
	rs41614530	2	58785906	A/G	-0.00003724	0.0091	0.0683
	rs109521795	3	28061335	T/C	0.00005761	0.0231	0.0992
	rs109872688	4	112257305	A/G	0.00004951	0.0166	0.0892
	rs29021717	5	37668761	A/G	0.00003293	0.0074	0.0612
	rs41633380	5	41799777	A/G	0.00005115	0.0141	0.0851
	rs41652659	5	83492863	A/G	0.00005882	0.0101	0.0862
	rs41567027	6	45153190	T/C	0.00003357	0.0079	0.0631
	rs110254602	6	47188068	T/C	0.0000444	0.0082	0.071
	rs41586783	7	105112282	T/C	0.00003906	0.008	0.07
	rs43540123	8	6662040	T/C	-0.00003371	0.0073	0.0633
	rs41570322	8	85387954	A/C	-0.00003858	0.0102	0.0714
	rs110799073	8	112613501	A/G	-0.00018807	0.2147	0.2755
	rs110084815	9	75778896	A/C	-0.00006169	0.0217	0.1039
	rs111020336	9	84616437	A/G	-0.00012972	0.1144	0.209
	rs110436373	9	95328754	T/C	0.00009152	0.0506	0.1492
	rs110370690	10	98290813	T/C	0.00003697	0.0069	0.0652
	rs108995380	12	82661747	A/G	-0.00004527	0.0086	0.0729
	rs110687098	13	43152577	T/C	-0.00008182	0.042	0.133
	rs41718109	13	81743652	A/G	-0.00005054	0.0178	0.0926
	rs110076528	14	75870850	A/G	-0.00003937	0.0056	0.0634
	rs41624092	14	78874656	G/C	0.00004922	0.0139	0.0846
	rs109873098	18	17497121	A/G	-0.00009355	0.0605	0.1526
	rs109493174	19	17467854	T/C	0.00005404	0.0177	0.0914
	rs41921177	19	51326750	A/G	-0.00112246	8.3665	0.9998
	rs110018891	19	56660567	A/C	-0.00003811	0.0086	0.0673
	rs110981470	24	22255176	A/G	-0.00005249	0.0177	0.091
	rs109903786	25	31803766	T/C	-0.00010604	0.072	0.1742
	rs110598694	25	39709880	T/C	0.0002574	0.2903	0.3314
	rs109195766	25	41274779	T/G	-0.00006742	0.0308	0.1159
	rs42083098	26	7375138	T/C	0.00003559	0.0088	0.0692
	rs110280995	26	34873014	A/G	0.00003799	0.0082	0.0673
	rs111029764	26	43590763	A/G	-0.00018254	0.2292	0.2743
	rs41568527	27	44178500	T/C	-0.00003766	0.0059	0.0619
	rs42714483	29	18090509	T/C	-0.00087251	5.2326	0.9656
7c-16:1	rs42899713	6	1572842	T/C	0.00168244	1.1289	0.7821
	rs41594309	7	63519073	A/G	-0.00154439	0.9464	0.7256
	rs43569558	8	88237379	A/G	-0.00088392	0.206	0.4138
	rs110015566	11	97092757	T/C	0.00079799	0.2643	0.4265
	rs41608666	13	21822462	A/G	0.00061495	0.0515	0.2681
	rs109626824	13	63236944	T/C	-0.00060551	0.1544	0.3001
	rs41602443	13	63939752	T/C	-0.00087916	0.2847	0.3884
	rs41606574	14	31513907	T/C	0.00056267	0.1183	0.313
	rs42045593	24	7899310	T/G	-0.00131589	0.4635	0.5787
9c-16:1	rs110737170	1	111855994	T/C	0.0911393	1.2902	0.9503
	rs29020619	4	86690771	A/G	-0.05933353	0.7628	0.7725
	rs108966177	7	101697221	T/C	-0.04511593	0.588	0.6756
	rs42730076	8	33771490	T/C	0.03014601	0.2599	0.4883
	rs109034504	10	14063148	T/C	0.03291867	0.263	0.5047
	rs109592689	12	44351981	T/G	0.04636103	0.6051	0.7002
	rs41636277	18	18863162	A/G	-0.04994675	0.4784	0.6175
	rs41636112	19	48630588	A/G	0.04060677	0.4076	0.5946
	rs41921177	19	51326750	A/G	-0.18934871	10.0234	1
	rs110462632	22	41417926	T/C	-0.02930655	0.2457	0.4678
	rs42870387	26	21056547	A/G	-0.05981748	0.3722	0.6691
	rs42090023	26	22826271	A/G	0.04096911	0.3538	0.4825
	rs41617831	26	23461479	T/G	-0.03635108	0.3518	0.4788
	rs42714483	29	18090509	T/C	-0.11623897	3.9023	1
11t-16:1	rs42355733	24	28007169	T/C	0.00015811	0.1018	0.1747
12c-16:1	rs110737170	1	111855994	T/C	0.00469969	0.6123	0.6804
	rs42265474	4	21118823	A/G	-0.00174662	0.1184	0.3353
	rs42426977	4	33731379	T/C	-0.0026672	0.0957	0.3286
	rs41652816	4	111368926	T/C	-0.00682583	2.159	0.9761
	rs42332347	7	69672142	A/G	-0.00228164	0.2628	0.434
	rs108966177	7	101697221	T/C	-0.0017641	0.1597	0.3565
	rs109909107	8	107756015	T/C	-0.00500967	1.1073	0.8347
	rs29017502	9	26643027	A/G	-0.00319484	0.3717	0.5294
	rs109738686	10	18983183	T/C	-0.00980853	1.6256	0.9538
	rs41647457	10	19017657	T/C	-0.00828733	2.3515	0.9553
	rs109378086	14	10763835	T/C	0.00550093	1.5297	0.916
	rs42024431	14	22587081	T/C	-0.00558678	1.6054	0.9236
	rs41632781	15	54686691	A/G	-0.00218151	0.2352	0.4279
	rs109314691	16	75946930	A/C	-0.00388751	0.4195	0.5931
	rs41636112	19	48630588	A/G	0.00287801	0.3654	0.5131
	rs41921177	19	51326750	A/G	-0.01557423	12.0948	1
	rs41642879	23	6760915	A/G	0.00571993	1.0385	0.8231
	rs41640058	23	12838486	T/C	0.00252566	0.1078	0.3594
	rs109089815	25	39544407	T/G	0.00374487	0.722	0.6984
	rs41661672	26	13969960	T/G	-0.00364515	0.6845	0.6339
	rs109465094	26	18994785	T/G	-0.01089583	3.6168	1
	rs42092267	26	20444634	T/C	0.00584072	1.1258	0.8402
	rs42090719	26	20903573	T/C	-0.01033375	5.0707	1
	rs41646463	26	21258113	A/G	0.00326803	0.2808	0.4672
	rs42091426	26	21409429	T/C	-0.00247801	0.3151	0.4511
	rs110035524	26	26058953	A/C	-0.00456445	0.9757	0.7641
	rs42143786	28	26362076	T/G	0.00192142	0.1811	0.3865
	rs42714483	29	18090509	T/C	-0.01250556	8.0661	1
9c-17:1	rs109716813	1	25647321	T/C	-0.00843569	0.2518	0.3918
	rs109138507	1	143524601	A/G	-0.00979971	0.2529	0.4098
	rs41614621	2	30481073	T/G	-0.00678911	0.1486	0.3134
	rs41255603	3	20773550	T/C	-0.01082307	0.4345	0.4736
	rs42801982	6	2343794	T/C	0.00686952	0.1792	0.3238
	rs42813037	7	34192804	T/C	-0.00748631	0.1377	0.3176
	rs29019273	7	57641183	A/G	-0.00703448	0.1258	0.2944
	rs110687098	13	43152577	T/C	-0.00641296	0.1434	0.2955
	rs110426127	16	4567154	A/C	-0.01249936	0.2711	0.4273
	rs41569572	16	4628745	T/G	0.00847087	0.1245	0.294
	rs110861517	25	14893789	A/G	-0.01618991	0.7738	0.6363
	rs42161641	29	34044509	A/G	0.00683649	0.1792	0.3307
9c-18:1	rs109693674	5	21994945	A/G	-0.23398904	0.4957	0.5947
	rs41875144	7	61645991	T/C	0.28633857	0.6848	0.6895
	rs41682558	13	17673806	A/G	-0.16397107	0.2147	0.4153
	rs41627529	14	23347427	A/G	0.14046237	0.1718	0.3861
	rs41921177	19	51326750	A/G	0.75345196	7.7705	1
	rs109630947	20	10909434	T/C	-0.14515103	0.2922	0.457
	rs109231640	21	68236325	T/C	-0.28292198	0.5453	0.6484
	rs109821331	26	29803693	T/C	0.13452531	0.2228	0.3985
	rs42714483	29	18090509	T/C	0.31780244	1.4282	0.8625
11c-18:1	rs110976324	12	8839027	T/C	-0.00611466	0.1183	0.3331
	rs110206957	17	43695068	T/C	-0.0120324	0.4255	0.5599
	rs110994635	19	46941284	T/C	-0.02209731	1.4558	0.9143
	rs109840529	29	51438462	A/G	-0.00642039	0.135	0.3431
12c-18:1	rs43582868	8	102179525	T/C	-0.00113011	0.0949	0.2334
	rs110960439	11	62868207	T/C	0.00109381	0.088	0.2225
	rs110411052	20	21073349	A/C	-0.00123788	0.1057	0.2477
13c-18:1	rs41652816	4	111368926	T/C	-0.00525604	0.3091	0.4918
	rs41590076	5	51821818	T/C	0.005202	0.2235	0.4516
	rs41568151	13	32710351	A/G	0.00553769	0.3804	0.5151
	rs109378086	14	10763835	T/C	0.00691379	0.5833	0.6462
	rs41632781	15	54686691	A/G	-0.00470875	0.2651	0.4631
	rs109497857	15	84037597	T/C	-0.00558848	0.3763	0.5641
	rs109347765	16	76032497	T/C	-0.00783711	0.7344	0.708
	rs110970157	26	13936262	A/C	-0.0054187	0.3479	0.4934
	rs109465094	26	18994785	T/G	-0.02150258	3.3968	1
	rs42090719	26	20903573	T/C	-0.02068339	4.9056	1
	rs41646463	26	21258113	A/G	0.01768807	1.986	0.9863
	rs42091426	26	21409429	T/C	-0.00425831	0.2244	0.3939
	rs110279379	26	24130397	T/C	0.01012257	1.0505	0.7938
	rs109356655	26	24531763	T/C	-0.00588547	0.3482	0.486
	rs110035524	26	26058953	A/C	-0.01224785	1.6996	0.8924
	rs42714483	29	18090509	T/C	-0.01334244	2.214	0.9938
14c-18:1	rs109660569	4	1521968	T/C	0.00010866	0.0445	0.1555
	rs109771243	6	107086553	A/G	0.00014509	0.0697	0.1934
	rs110156346	25	27947783	T/G	0.00016059	0.0984	0.2159
15c-18:1	rs109777636	1	148123790	T/C	0.00174139	0.259	0.376
	rs41652929	6	58871346	T/C	-0.00117079	0.1148	0.265
	rs110560475	11	27054291	T/C	0.0016603	0.1934	0.3468
	rs110960439	11	62868207	T/C	0.00135845	0.1618	0.3065
	rs41613116	14	34930139	A/C	-0.00133139	0.0803	0.2568
	rs41633638	14	76585288	A/G	-0.00155821	0.1885	0.3345
	rs110640814	23	18081990	T/G	-0.00175463	0.1538	0.3367
	rs41646738	27	21676934	A/G	-0.00121024	0.0923	0.2554
6t/8t-18:1	rs43385183	4	24232071	T/G	0.00434692	0.5845	0.5371
	rs109415265	5	116618305	A/G	-0.00267313	0.2094	0.3485
	rs41602877	11	27147078	T/G	-0.00132425	0.0547	0.192
	rs109221544	13	25351049	T/C	-0.00122803	0.0482	0.1764
	rs110710512	18	64692962	T/G	0.00429705	0.3975	0.5008
	rs29014810	20	1685469	T/C	0.00119022	0.0462	0.178
	rs110894738	24	14704121	A/C	-0.00172136	0.102	0.2462
	rs41646738	27	21676934	A/G	-0.00214548	0.1145	0.2748
9t-18:1	rs29011589	3	14884969	T/G	0.00131316	0.0889	0.2384
	rs42044879	3	120220712	A/G	-0.00141998	0.1051	0.2545
	rs109415265	5	116618305	A/G	-0.00358395	0.5953	0.5572
	rs110710512	18	64692962	T/G	0.00214619	0.1568	0.3335
	rs29014810	20	1685469	T/C	0.00093905	0.0455	0.1765
	rs110894738	24	14704121	A/C	-0.00100805	0.0556	0.1907
	rs41646738	27	21676934	A/G	-0.0014812	0.0858	0.2454
10t-18:1	rs29011589	3	14884969	T/G	0.05456586	0.3281	0.4987
	rs109294917	6	38869785	T/C	-0.04006832	0.1886	0.3774
	rs41582761	7	36374272	A/G	0.08793689	0.782	0.721
	rs109244406	7	98820742	T/C	0.03372059	0.1239	0.3289
	rs43570153	8	80431297	A/G	0.04488132	0.158	0.3798
	rs110710512	18	64692962	T/G	0.0595137	0.2577	0.478
11t-18:1	rs41568314	11	99043279	T/C	0.00922514	0.3738	0.5125
	rs41571330	28	44496184	T/C	-0.01334601	0.5371	0.6303
	rs43155391	29	18592194	T/C	0.00441812	0.1373	0.3124
12t-18:1	rs41667907	11	60548547	T/C	0.00028373	0.0378	0.1446
	rs43679980	15	74518742	A/G	-0.00039691	0.075	0.1948
	rs42137582	28	14338094	A/G	0.00029937	0.0407	0.1552
16t-18:1	rs110979295	1	154989800	T/C	0.00069934	0.1317	0.3074
	rs41645048	2	33776171	A/C	-0.00158742	0.6458	0.627
	rs109514983	6	37584088	T/C	-0.00113364	0.2378	0.4139
	rs43564499	8	73800791	T/C	0.00086488	0.2046	0.3635
	rs110072736	11	44265651	T/C	-0.00169613	0.6941	0.642
	rs110883182	12	81677757	T/C	-0.00176391	0.6691	0.6227
	rs41717857	14	13051936	A/G	-0.00139712	0.5502	0.5709
	rs110022469	17	7794593	A/G	0.00116868	0.2952	0.445
	rs41837344	17	12190084	A/G	0.00099967	0.1927	0.3801
	rs42806800	21	40723942	A/C	0.00104044	0.2725	0.4167
	rs109435911	23	13025914	T/G	0.00146517	0.5906	0.5855
Sumtrans-18:1	rs29011589	3	14884969	T/G	0.04146418	0.1839	0.3724
	rs43339294	3	67594920	T/C	0.0348973	0.1397	0.3255
	rs41582761	7	36374272	A/G	0.0529798	0.2755	0.4518
	rs110710512	18	64692962	T/G	0.06694625	0.3165	0.5072
11c-20:1	rs41657755	14	25401722	T/C	-0.00496516	2.1871	0.8644
	rs110709226	14	74612084	T/C	-0.00193601	0.3037	0.452
	rs41619931	19	36058250	A/G	0.00208012	0.2454	0.4221
	rs41921177	19	51326750	A/G	0.00884661	7.276	1
	rs108953809	21	13735164	T/G	0.00216931	0.3645	0.4838
	rs41574597	23	25956421	A/G	0.0057693	3.0696	0.9949
MUFA	rs110980334	5	22777192	A/G	0.17166932	0.3994	0.5121
	rs43468499	6	74434558	T/G	-0.14623551	0.3514	0.474
	rs110703091	7	10835967	T/C	-0.17318756	0.5429	0.5627
	rs109290477	10	103122889	T/G	-0.11438551	0.1916	0.3752
	rs41921177	19	51326750	A/G	0.54632406	5.3649	1
	rs109630947	20	10909434	T/C	-0.12134235	0.2681	0.4195
	rs42090883	26	24477962	A/G	-0.1363856	0.345	0.4525
	rs109821331	26	29803693	T/C	0.1403429	0.3185	0.439
	rs109513697	29	46969623	A/G	-0.2464028	0.7484	0.6916
9c,13t/8t,12c-18:2	rs109716813	1	25647321	T/C	-0.00113401	0.3032	0.4492
	rs41589512	3	37101347	A/G	0.0008526	0.1287	0.3262
	rs109366961	3	111598515	A/G	0.0010756	0.2506	0.4118
	rs110261137	13	7970420	A/C	-0.00158968	0.6074	0.5903
	rs41690422	13	43427963	A/C	0.00074784	0.1442	0.3163
	rs41797578	16	21708659	T/C	-0.00286705	1.5917	0.8907
	rs110696110	24	39650461	A/G	-0.00119199	0.2585	0.4417
	rs109563569	25	34072990	A/C	-0.00121454	0.2414	0.4284
9c,15c-18:2	rs110743782	11	73068822	A/C	-0.00107657	0.1617	0.3148
	rs41568418	15	82388156	A/C	-0.00244887	0.5853	0.6038
	rs41662778	21	30671618	T/C	-0.00123625	0.2208	0.3635
	rs109465094	26	18994785	T/G	-0.00323322	0.9385	0.7372
	rs42090719	26	20903573	T/C	-0.0057296	4.6105	0.9996
	rs42714483	29	18090509	T/C	-0.00440381	2.9487	0.9895
8t,13c-18:2	rs109429281	1	146011363	T/C	-0.00036338	0.0796	0.1812
	rs41690422	13	43427963	A/C	0.00026605	0.0564	0.1469
	rs109762073	17	27950124	T/G	-0.00043285	0.1404	0.2267
	rs110980395	28	77680	T/C	0.00039399	0.1214	0.2009
11t,15c-18:2	rs42460562	1	91315818	T/C	0.00268348	0.1478	0.3418
	rs43570153	8	80431297	A/G	0.00335342	0.2162	0.4057
	rs41666691	10	28996491	T/C	-0.00611329	1.0544	0.7438
	rs110843197	17	25010293	T/C	-0.00333373	0.2411	0.4214
9c,11t/9t-11c-18:2	rs110284791	1	108864882	A/G	-0.00310691	0.4116	0.4475
	rs42591988	9	58258097	A/G	-0.00207224	0.1587	0.3055
12t,14t-18:2	rs41611148	1	64253061	T/C	0.00026095	0.6334	0.4996
	rs41636227	2	46528687	A/G	-0.00008304	0.0856	0.2104
	rs42869203	4	112317788	A/G	-0.00006613	0.0679	0.1866
	rs41642913	23	9591806	T/C	0.0001008	0.1986	0.2748
11t,13t-18:2	rs42187909	29	41512425	T/C	0.00005036	0.2079	0.2826
10t,12t-18:2	rs29021082	21	16639742	A/G	0.00006529	0.4167	0.3644
12t,14c/12c,14t-18:2	rs110745082	6	87327708	T/C	-0.00005832	0.0738	0.2027
	rs41602287	25	10725405	T/C	-0.00009178	0.2303	0.3233
	rs42161641	29	34044509	A/G	0.0000905	0.2228	0.3221
11t,13c/11c,13t-18:2	rs29011056	14	6555671	T/C	-0.00007191	0.0511	0.1799
	rs41582243	16	13022533	T/C	0.00010187	0.0803	0.2252
	rs109754780	25	138382	A/G	-0.00007013	0.0724	0.1893
	rs42090719	26	20903573	T/C	-0.00007869	0.0922	0.2078
	rs43014961	28	41403376	A/G	-0.00016396	0.4044	0.4015
	rs42187909	29	41512425	T/C	0.00010011	0.1459	0.2595
10t,12c-18:2	rs42374612	20	53097198	A/C	0.00008087	0.0499	0.1459
	rs108946535	25	35246368	A/G	-0.00008608	0.0466	0.1451
	rs41584734	27	16571478	A/G	-0.00006448	0.0311	0.1199
	rs108965864	29	19234709	T/C	0.00006599	0.0294	0.1149
8t,10c-18:2	rs43700401	12	45594909	A/G	-0.00012455	0.3889	0.4097
	rs110470146	22	55556217	A/G	-0.00009852	0.2157	0.3177
Total CLA	rs41576135	4	19401500	A/G	-0.00166776	0.1147	0.2251
	rs43626555	10	28147620	A/C	-0.00187475	0.1438	0.2436
	rs109636797	11	67059602	A/G	-0.00156439	0.107	0.2189
18:2n-6	rs110228865	3	13109132	T/C	-0.04128972	0.1647	0.3449
	rs42538929	3	31843839	A/C	-0.10008212	0.6776	0.6628
	rs29014810	20	1685469	T/C	0.03751127	0.1293	0.318
	rs111031346	21	22991710	T/G	0.07162466	0.1489	0.4161
	rs110494631	25	9746859	T/C	-0.07450263	0.4411	0.549
	rs41647533	26	32670961	T/G	-0.05254484	0.2507	0.4078
18:3n-3	rs41570176	10	71933019	A/G	-0.0047603	1.2984	0.6835
	rs42570102	24	2186221	A/G	0.00544261	1.2919	0.7258
	rs42852473	27	15202709	T/C	0.0031371	0.5493	0.488
18:3n-6	rs41582945	2	50069820	A/C	-0.00073806	0.4995	0.4944
	rs109044993	4	25722942	A/G	-0.00042119	0.1645	0.2995
	rs109726105	5	118014757	A/G	-0.00100475	0.9893	0.635
	rs42801982	6	2343794	T/C	-0.00059186	0.3411	0.4033
	rs41620478	9	41036409	T/C	0.00084553	0.3411	0.4634
	rs110516479	10	17127861	T/C	0.00043696	0.1887	0.3153
	rs109336144	12	49395053	T/G	-0.0005241	0.1289	0.2999
	rs109267613	13	63323694	T/C	0.00117909	1.3752	0.6587
	rs42303720	14	26264142	A/G	-0.00053511	0.2626	0.3251
	rs42474272	14	27321716	T/G	0.00059078	0.3457	0.3815
	rs41666790	15	42657355	T/G	0.00042671	0.1516	0.2822
	rs41255344	19	56072306	A/G	0.00066883	0.379	0.4408
20:2n-6	rs110268931	7	21677064	A/G	-0.00031149	0.0973	0.1985
20:3n-6	rs41628928	1	73441389	T/C	0.00317784	0.1945	0.3706
	rs41582945	2	50069820	A/C	-0.011128	2.4496	0.98
	rs41652918	6	58320244	T/C	0.00433912	0.3456	0.4718
	rs41631232	8	7761207	T/C	0.00485965	0.3244	0.4865
	rs110379723	12	49421215	A/G	0.00678784	0.8143	0.6811
20:3n-9	rs29025709	6	46260375	T/C	0.00119358	0.5259	0.49
	rs110853373	14	32196809	A/G	-0.00085453	0.2004	0.338
	rs109191037	19	19718709	T/G	0.00080934	0.2561	0.3534
20:4n-6	rs41628928	1	73441389	T/C	0.02430122	0.9558	0.6441
	rs41582945	2	50069820	A/C	-0.01819931	0.5505	0.5169
	rs110776216	2	131968682	T/C	0.03257436	1.9064	0.8434
	rs109267613	13	63323694	T/C	0.02318807	0.9691	0.5808
22:4n-6	rs110045438	7	31688757	A/G	0.00199429	0.4175	0.4851
	rs42588799	8	59245157	A/C	-0.00196986	0.3956	0.4788
	rs29009579	9	65982390	T/G	-0.00196863	0.2235	0.4051
	rs110085645	21	21306639	T/C	-0.00250146	0.667	0.5808
	rs109109569	24	26333813	T/G	0.00209622	0.1542	0.3936
22:5n-3	rs29025709	6	46260375	T/C	0.00529648	0.471	0.4875
PUFA	rs110776216	2	131968682	T/C	0.07554317	0.3235	0.4464
	rs110228865	3	13109132	T/C	-0.06158985	0.2116	0.3714
n-3	rs29025709	6	46260375	T/C	0.00730706	0.4332	0.4506
n-6	rs110776216	2	131968682	T/C	0.07599804	0.3589	0.4785
	rs110228865	3	13109132	T/C	-0.05908247	0.2134	0.3815
	rs42538929	3	31843839	A/C	-0.07115311	0.2167	0.398
	rs42899713	6	1572842	T/C	0.06796728	0.2766	0.4138
	rs41567405	22	40683266	A/G	0.05746881	0.2019	0.3715
	rs110494631	25	9746859	T/C	-0.06743646	0.2287	0.4027
n-6/n-3	rs41578200	1	121093829	T/C	0.09431287	0.294	0.4701
	rs29020792	1	122081751	A/G	0.06953885	0.1723	0.3679
	rs41578157	2	118966618	T/C	-0.1012613	0.4534	0.5737
	rs110998453	3	108189998	T/C	-0.0582144	0.1714	0.376
	rs29025797	13	9556357	T/C	0.05567227	0.161	0.3719
	rs110492458	20	4886018	T/C	-0.12295	0.7064	0.7004
	rs41567405	22	40683266	A/G	0.12253018	0.7902	0.7132
	rs42854990	28	1740737	A/G	0.17285656	1.4597	0.8953
	rs42194017	29	41721927	T/C	-0.06206833	0.2065	0.3875
P/S	rs110776216	2	131968682	T/C	0.0025427	0.4885	0.5455
P/S	rs42899713	6	1572842	T/C	0.00261357	0.4973	0.5319
P/(S+B)	rs110776216	2	131968682	T/C	0.00250272	0.5173	0.5589
	rs42899713	6	1572842	T/C	0.00229597	0.4194	0.5008
	rs110494631	25	9746859	T/C	-0.00144471	0.1386	0.3307
HI	rs29021086	4	27604132	A/C	-0.02066284	0.6765	0.6944
	rs29012671	5	87293000	A/G	0.01152863	0.3185	0.5026
	rs43678158	6	51895523	T/C	0.02046489	0.8177	0.7548
	rs109422580	7	50350967	T/C	0.01083348	0.2877	0.4515
	rs41921177	19	51326750	A/G	0.08680833	18.0575	1
	rs41919926	19	52152670	T/C	0.02279326	1.2243	0.8508
	rs41642879	23	6760915	A/G	-0.04009657	2.4515	1
	rs42050079	24	38199461	T/C	0.01586894	0.4677	0.589
	rs109821331	26	29803693	T/C	0.01173478	0.2968	0.4645
	rs42714483	29	18090509	T/C	0.03664583	3.3245	0.9999
22:6n-3	rs41666536	4	19855620	T/C	-0.00066464	0.2734	0.3374
	rs29025709	6	46260375	T/C	0.00087415	0.4637	0.426
