# Supplementary material for: Genome-wide association and genomic prediction of breeding values for fatty acid composition in subcutaneous adipose and longissimus lumborum muscle of beef cattle
Source: BMC Genet. 2015 Nov 21;16:135. doi: 10.1186/s12863-015-0290-0 (PMC4654876; doi:10.1186/s12863-015-0290-0)
Supplement: Additional file 4: — Genes within 1 Mb region centering significant single nucleotide polymorphisms (SNP). Candidate genes were obtained from the Ensemble database by querying the SNP locations against the bovine UMD3.1 genome assembly using the SNP annotation tool in the NGS-SNP suite. (CSV 1037 kb) [file 12863_2015_290_MOESM4_ESM.csv]

SNP	Chromosome	Location	Gene Location Compared To SNP Location	Entrez Gene Name	Entrez Gene Id	Ensembl Gene Id	Description
rs43099270	1	4451105	39792 bases to the left	-	-	ENSBTAG00000045424	U6 spliceosomal RNA [Source:RFAM;Acc:RF00026]
rs43099270	1	4451105	193407 bases to the left	-	-	ENSBTAG00000044154	Uncharacterized protein [Source:UniProtKB/TrEMBL;Acc:E1BK02]
rs43099270	1	4451105	324065 bases to the right	KRTAP13-1	783607	ENSBTAG00000039602	Bos taurus keratin associated protein 13-1 (KRTAP13-1), mRNA. [Source:RefSeq mRNA;Acc:NM_001080350]
rs43099270	1	4451105	391743 bases to the left	LOC101906373	101906373	ENSBTAG00000015812	keratin associated protein 8-1 [Source:HGNC Symbol;Acc:18935]
rs43099270	1	4451105	395873 bases to the right	KRTAP13-2	785221	ENSBTAG00000037933	Uncharacterized protein [Source:UniProtKB/TrEMBL;Acc:E1B9G9]
rs43099270	1	4451105	414800 bases to the left	KRTAP7-1	100296254	ENSBTAG00000046804	Uncharacterized protein [Source:UniProtKB/TrEMBL;Acc:G3MXV2]
rs43099270	1	4451105	442185 bases to the right	KRTAP27-1	100141020	ENSBTAG00000039597	Uncharacterized protein [Source:UniProtKB/TrEMBL;Acc:Q0VCZ9]
rs43099270	1	4451105	478056 bases to the left	KRTAP11-1	781604	ENSBTAG00000034869	Bos taurus keratin associated protein 11-1 (KRTAP11-1), mRNA. [Source:RefSeq mRNA;Acc:NM_001080740]
rs110525777	1	20342544	130268 bases to the right	-	-	ENSBTAG00000047183	Uncharacterized protein [Source:UniProtKB/TrEMBL;Acc:G3MWJ0]
rs110525777	1	20342544	168457 bases to the right	-	-	ENSBTAG00000044220	U6 spliceosomal RNA [Source:RFAM;Acc:RF00026]
rs110525777	1	20342544	322446 bases to the right	USP25	524531	ENSBTAG00000019314	ubiquitin specific peptidase 25 [Source:HGNC Symbol;Acc:12624]
rs110525777	1	20342544	411279 bases to the left	MIR99A	790991	ENSBTAG00000029768	bta-mir-99a [Source:miRBase;Acc:MI0004751]
rs110525777	1	20342544	411997 bases to the left	MIRLET7C	100170919	ENSBTAG00000029912	bta-let-7c [Source:miRBase;Acc:MI0005454]
rs110525777	1	20342544	461113 bases to the left	MIR125B-2	100170920	ENSBTAG00000029827	bta-mir-125b-2 [Source:miRBase;Acc:MI0005457]
rs110525777	1	20342544	476829 bases to the left	PPP1CA	516175	ENSBTAG00000040418	protein phosphatase 1, catalytic subunit, alpha isozyme [Source:HGNC Symbol;Acc:9281]
rs41635960	1	24802375	14956 bases to the right	-	-	ENSBTAG00000043751	U2 spliceosomal RNA [Source:RFAM;Acc:RF00004]
rs41635960	1	24802375	132951 bases to the left	-	-	ENSBTAG00000028813	5S ribosomal RNA [Source:RFAM;Acc:RF00001]
rs41635960	1	24802375	213692 bases to the left	LOC534842	534842	ENSBTAG00000010462	roundabout, axon guidance receptor, homolog 2 (Drosophila) [Source:HGNC Symbol;Acc:10250]
rs109716813	1	25647321	region is within gene	ROBO1	536815	ENSBTAG00000009851	roundabout, axon guidance receptor, homolog 1 (Drosophila) [Source:HGNC Symbol;Acc:10249]
rs109716813	1	25647321	16954 bases to the right	-	-	ENSBTAG00000037354	-
rs42426045	1	30701874	109388 bases to the right	-	-	ENSBTAG00000045043	U4 spliceosomal RNA [Source:RFAM;Acc:RF00015]
rs42426045	1	30701874	288589 bases to the right	-	-	ENSBTAG00000043669	U6 spliceosomal RNA [Source:RFAM;Acc:RF00026]
rs42426045	1	30701874	397027 bases to the left	LOC100337296	100337296	ENSBTAG00000046383	Uncharacterized protein [Source:UniProtKB/TrEMBL;Acc:G3MXU0]
rs109147157	1	33487311	region is within gene	CADM2	517759	ENSBTAG00000009219	cell adhesion molecule 2 [Source:HGNC Symbol;Acc:29849]
rs109147157	1	33487311	366382 bases to the right	-	-	ENSBTAG00000034284	-
rs29019617	1	41608221	region is within gene	-	-	ENSBTAG00000044111	EPH receptor A6 [Source:HGNC Symbol;Acc:19296]
rs29019617	1	41608221	32132 bases to the right	ARL6	519014	ENSBTAG00000010091	Bos taurus ADP-ribosylation factor-like 6 (ARL6), mRNA. [Source:RefSeq mRNA;Acc:NM_001075782]
rs29019617	1	41608221	78318 bases to the left	-	-	ENSBTAG00000043097	U6 spliceosomal RNA [Source:RFAM;Acc:RF00026]
rs29019617	1	41608221	91858 bases to the right	LOC516526	516526	ENSBTAG00000047147	Uncharacterized protein [Source:UniProtKB/TrEMBL;Acc:G3MZ11]
rs29019617	1	41608221	150310 bases to the right	-	-	ENSBTAG00000008346	beta-gamma crystallin domain containing 3 [Source:HGNC Symbol;Acc:34427]
rs29019617	1	41608221	211069 bases to the right	-	-	ENSBTAG00000044771	5S ribosomal RNA [Source:RFAM;Acc:RF00001]
rs29019617	1	41608221	218247 bases to the right	MINA	540466	ENSBTAG00000015546	Bos taurus MYC induced nuclear antigen (MINA), mRNA. [Source:RefSeq mRNA;Acc:NM_001015675]
rs29019617	1	41608221	262036 bases to the right	GABRR3	520166	ENSBTAG00000001416	Bos taurus gamma-aminobutyric acid (GABA) receptor, rho 3 (GABRR3), mRNA. [Source:RefSeq mRNA;Acc:NM_001192519]
rs29019617	1	41608221	347326 bases to the right	LOC101905600	101905600	ENSBTAG00000023668	Uncharacterized protein [Source:UniProtKB/TrEMBL;Acc:E1BFC7]
rs29019617	1	41608221	389730 bases to the right	LOC783655	783655	ENSBTAG00000047095	Uncharacterized protein [Source:UniProtKB/TrEMBL;Acc:G3MXT6]
rs29019617	1	41608221	399048 bases to the left	-	-	ENSBTAG00000042804	U6 spliceosomal RNA [Source:RFAM;Acc:RF00026]
rs29019617	1	41608221	427498 bases to the right	-	-	ENSBTAG00000040456	-
rs29019617	1	41608221	487168 bases to the right	LOC783843	783843	ENSBTAG00000022908	Uncharacterized protein [Source:UniProtKB/TrEMBL;Acc:F1MM75]
rs43237110	1	43449434	92502 bases to the right	COL8A1	538564	ENSBTAG00000013662	Bos taurus collagen, type VIII, alpha 1 (COL8A1), mRNA. [Source:RefSeq mRNA;Acc:NM_001101176]
rs43237110	1	43449434	280594 bases to the right	CMSS1	616567	ENSBTAG00000013663	cms1 ribosomal small subunit homolog (yeast) [Source:HGNC Symbol;Acc:28666]
rs43237110	1	43449434	307396 bases to the right	FILIP1L	504954	ENSBTAG00000013664	filamin A interacting protein 1-like [Source:HGNC Symbol;Acc:24589]
rs41575847	1	55150553	486422 bases to the right	-	-	ENSBTAG00000042390	U6 spliceosomal RNA [Source:RFAM;Acc:RF00026]
rs41575847	1	55150553	495758 bases to the left	-	-	ENSBTAG00000000609	-
rs109000991	1	60983992	26746 bases to the left	GAP43	281777	ENSBTAG00000006451	Bos taurus growth associated protein 43 (GAP43), mRNA. [Source:RefSeq mRNA;Acc:NM_203358]
rs41611148	1	64253061	104061 bases to the right	IGSF11	540003	ENSBTAG00000045704	immunoglobulin superfamily, member 11 [Source:HGNC Symbol;Acc:16669]
rs41611148	1	64253061	299455 bases to the right	-	-	ENSBTAG00000014157	chromosome 3 open reading frame 30 [Source:HGNC Symbol;Acc:26553]
rs41611148	1	64253061	323802 bases to the right	UPK1B	282113	ENSBTAG00000009014	Bos taurus uroplakin 1B (UPK1B), mRNA. [Source:RefSeq mRNA;Acc:NM_174482]
rs41611148	1	64253061	361295 bases to the right	B4GALT4	511328	ENSBTAG00000001390	Bos taurus UDP-Gal:betaGlcNAc beta 1,4- galactosyltransferase, polypeptide 4 (B4GALT4), mRNA. [Source:RefSeq mRNA;Acc:NM_001038078]
rs41611148	1	64253061	494604 bases to the right	ARHGAP31	515490	ENSBTAG00000000210	rho GTPase-activating protein 31 [Source:RefSeq peptide;Acc:NP_001192739]
rs41628928	1	73441389	27269 bases to the right	FAM43A	539374	ENSBTAG00000008462	family with sequence similarity 43, member A [Source:HGNC Symbol;Acc:26888]
rs41628928	1	73441389	43144 bases to the right	LSG1	505082	ENSBTAG00000008461	large 60S subunit nuclear export GTPase 1 [Source:HGNC Symbol;Acc:25652]
rs41628928	1	73441389	74627 bases to the right	TMEM44	614057	ENSBTAG00000002394	Bos taurus transmembrane protein 44 (TMEM44), mRNA. [Source:RefSeq mRNA;Acc:NM_001099131]
rs41628928	1	73441389	125564 bases to the right	MIR2287	100313116	ENSBTAG00000045117	bta-mir-2287 [Source:miRBase;Acc:MI0011296]
rs41628928	1	73441389	210441 bases to the left	-	-	ENSBTAG00000044535	-
rs41628928	1	73441389	236312 bases to the right	ATP13A3	523889	ENSBTAG00000013204	ATPase type 13A3 [Source:HGNC Symbol;Acc:24113]
rs41628928	1	73441389	299114 bases to the right	GP5	522692	ENSBTAG00000013203	glycoprotein V (platelet) [Source:HGNC Symbol;Acc:4443]
rs41628928	1	73441389	336122 bases to the left	-	-	ENSBTAG00000014564	xyloside xylosyltransferase 1 [Source:HGNC Symbol;Acc:26639]
rs41628928	1	73441389	344095 bases to the right	LRRC15	100848949	ENSBTAG00000038600	leucine rich repeat containing 15 [Source:HGNC Symbol;Acc:20818]
rs41628928	1	73441389	351355 bases to the right	CPN2	614562	ENSBTAG00000032656	Bos taurus carboxypeptidase N, polypeptide 2 (CPN2), mRNA. [Source:RefSeq mRNA;Acc:NM_001101232]
rs29025870	1	75328281	106128 bases to the left	MB21D2	519376	ENSBTAG00000005430	Bos taurus Mab-21 domain containing 2 (MB21D2), mRNA. [Source:RefSeq mRNA;Acc:NM_001205856]
rs29025870	1	75328281	288370 bases to the right	FGF12	615823	ENSBTAG00000012413	Bos taurus fibroblast growth factor 12 (FGF12), mRNA. [Source:RefSeq mRNA;Acc:NM_001079789]
rs41575337	1	87725213	67054 bases to the right	PEX5L	531027	ENSBTAG00000013219	peroxisomal biogenesis factor 5-like [Source:HGNC Symbol;Acc:30024]
rs41575337	1	87725213	224441 bases to the right	USP13	100141289	ENSBTAG00000005946	Bos taurus ubiquitin specific peptidase 13 (isopeptidase T-3) (USP13), mRNA. [Source:RefSeq mRNA;Acc:NM_001191266]
rs41575337	1	87725213	371454 bases to the right	NDUFB5	338061	ENSBTAG00000002463	Bos taurus NADH dehydrogenase (ubiquinone) 1 beta subcomplex, 5, 16kDa (NDUFB5), mRNA. [Source:RefSeq mRNA;Acc:NM_176656]
rs41575337	1	87725213	386699 bases to the right	MRPL47	534317	ENSBTAG00000002462	mitochondrial ribosomal protein L47 [Source:HGNC Symbol;Acc:16652]
rs41575337	1	87725213	404304 bases to the right	ACTL6A	100125416	ENSBTAG00000002460	Bos taurus actin-like 6A (ACTL6A), mRNA. [Source:RefSeq mRNA;Acc:NM_001105035]
rs109767234	1	93311609	30850 bases to the left	-	-	ENSBTAG00000044291	7SK RNA [Source:RFAM;Acc:RF00100]
rs109767234	1	93311609	45271 bases to the right	-	-	ENSBTAG00000029452	5S ribosomal RNA [Source:RFAM;Acc:RF00001]
rs109767234	1	93311609	94320 bases to the left	-	-	ENSBTAG00000043126	Small nucleolar RNA SNORA56 [Source:RFAM;Acc:RF00417]
rs109767234	1	93311609	314610 bases to the right	NLGN1	530042	ENSBTAG00000031891	Bos taurus neuroligin 1 (NLGN1), mRNA. [Source:RefSeq mRNA;Acc:NM_001205973]
rs29015093	1	96382717	23244 bases to the right	TMEM212	100335300	ENSBTAG00000006174	transmembrane protein 212 [Source:HGNC Symbol;Acc:34295]
rs29015093	1	96382717	134792 bases to the right	PLD1	514554	ENSBTAG00000017490	Bos taurus phospholipase D1, phosphatidylcholine-specific (PLD1), mRNA. [Source:RefSeq mRNA;Acc:NM_001102001]
rs29015093	1	96382717	209516 bases to the left	FNDC3B	615534	ENSBTAG00000019376	fibronectin type III domain containing 3B [Source:HGNC Symbol;Acc:24670]
rs29015093	1	96382717	406350 bases to the right	TNIK	539627	ENSBTAG00000011742	TRAF2 and NCK interacting kinase [Source:HGNC Symbol;Acc:30765]
rs29015093	1	96382717	418824 bases to the left	-	-	ENSBTAG00000045646	-
rs41638871	1	96677750	1500 bases to the left	PLD1	514554	ENSBTAG00000017490	Bos taurus phospholipase D1, phosphatidylcholine-specific (PLD1), mRNA. [Source:RefSeq mRNA;Acc:NM_001102001]
rs41638871	1	96677750	111317 bases to the right	TNIK	539627	ENSBTAG00000011742	TRAF2 and NCK interacting kinase [Source:HGNC Symbol;Acc:30765]
rs41638871	1	96677750	247595 bases to the right	LOC101906565	101906565	ENSBTAG00000031795	Uncharacterized protein [Source:UniProtKB/TrEMBL;Acc:E1B9F3]
rs41638871	1	96677750	260098 bases to the left	TMEM212	100335300	ENSBTAG00000006174	transmembrane protein 212 [Source:HGNC Symbol;Acc:34295]
rs41665136	1	101851539	294676 bases to the left	-	-	ENSBTAG00000043293	U6 spliceosomal RNA [Source:RFAM;Acc:RF00026]
rs41665136	1	101851539	486318 bases to the right	BCHE	534616	ENSBTAG00000011139	Bos taurus butyrylcholinesterase (BCHE), mRNA. [Source:RefSeq mRNA;Acc:NM_001076906]
rs43257968	1	105477614	249595 bases to the left	-	-	ENSBTAG00000025847	-
rs43257968	1	105477614	305096 bases to the left	-	-	ENSBTAG00000027213	Ribosomal protein [Source:UniProtKB/TrEMBL;Acc:G3X7N2]
rs43257968	1	105477614	423862 bases to the right	-	-	ENSBTAG00000011051	-
rs110511838	1	105908625	6320 bases to the left	-	-	ENSBTAG00000011051	-
rs110511838	1	105908625	467673 bases to the right	-	-	ENSBTAG00000043595	U6 spliceosomal RNA [Source:RFAM;Acc:RF00026]
rs110284791	1	108864882	215829 bases to the right	-	-	ENSBTAG00000003135	IQ motif containing J [Source:HGNC Symbol;Acc:32406]
rs110284791	1	108864882	336077 bases to the left	-	-	ENSBTAG00000042564	U6 spliceosomal RNA [Source:RFAM;Acc:RF00026]
rs110284791	1	108864882	410760 bases to the left	SCHIP1	535716	ENSBTAG00000014960	Bos taurus schwannomin interacting protein 1 (SCHIP1), mRNA. [Source:RefSeq mRNA;Acc:NM_001046412]
rs110737170	1	111855994	2009 bases to the left	TIPARP	540975	ENSBTAG00000012120	Bos taurus TCDD-inducible poly(ADP-ribose) polymerase (TIPARP), mRNA. [Source:RefSeq mRNA;Acc:NM_001206048]
rs110737170	1	111855994	140974 bases to the right	SSR3	767980	ENSBTAG00000018471	Bos taurus signal sequence receptor, gamma (translocon-associated protein gamma) (SSR3), mRNA. [Source:RefSeq mRNA;Acc:NM_001077044]
rs110737170	1	111855994	157090 bases to the right	KCNAB1	526133	ENSBTAG00000018465	Bos taurus potassium voltage-gated channel, shaker-related subfamily, beta member 1 (KCNAB1), mRNA. [Source:RefSeq mRNA;Acc:NM_001025336]
rs110737170	1	111855994	343674 bases to the left	LEKR1	785790	ENSBTAG00000018009	Uncharacterized protein [Source:UniProtKB/TrEMBL;Acc:F1MWT4]
rs110737170	1	111855994	355125 bases to the right	-	-	ENSBTAG00000037274	-
rs41660617	1	114270026	region is within gene	DHX36	509583	ENSBTAG00000006142	Bos taurus DEAH (Asp-Glu-Ala-His) box polypeptide 36 (DHX36), mRNA. [Source:RefSeq mRNA;Acc:NM_001080251]
rs41660617	1	114270026	22400 bases to the right	ARHGEF26	531741	ENSBTAG00000013439	Rho guanine nucleotide exchange factor (GEF) 26 [Source:HGNC Symbol;Acc:24490]
rs41660617	1	114270026	40624 bases to the left	GPR149	530069	ENSBTAG00000006147	G protein-coupled receptor 149 [Source:HGNC Symbol;Acc:23627]
rs41660617	1	114270026	400510 bases to the right	-	-	ENSBTAG00000046896	Metazoan signal recognition particle RNA [Source:RFAM;Acc:RF00017]
rs41660617	1	114270026	448414 bases to the right	-	-	ENSBTAG00000011631	tyrosine 3-monooxygenase/tryptophan 5-monooxygenase activation protein, eta [Source:HGNC Symbol;Acc:12853]
rs41578200	1	121093829	31934 bases to the right	-	-	ENSBTAG00000042362	Small nucleolar RNA SNORA70 [Source:RFAM;Acc:RF00156]
rs41578200	1	121093829	194956 bases to the right	HMGN4	786256	ENSBTAG00000039334	High mobility group nucleosome-binding domain-containing protein 4 [Source:UniProtKB/TrEMBL;Acc:G3MY00]
rs41578200	1	121093829	336410 bases to the right	LOC100139345	100139345	ENSBTAG00000025146	Uncharacterized protein [Source:UniProtKB/TrEMBL;Acc:F1N7M4]
rs41578200	1	121093829	378885 bases to the left	-	-	ENSBTAG00000046008	Uncharacterized protein [Source:UniProtKB/TrEMBL;Acc:G3N330]
rs29020792	1	122081751	194832 bases to the left	ZIC4	539312	ENSBTAG00000014749	Zic family member 4 [Source:HGNC Symbol;Acc:20393]
rs29020792	1	122081751	213784 bases to the left	-	-	ENSBTAG00000014751	Zic family member 1 [Source:HGNC Symbol;Acc:12872]
rs43268477	1	126680933	region is within gene	SLC9A9	535743	ENSBTAG00000031178	Bos taurus solute carrier family 9, subfamily A (NHE9, cation proton antiporter 9), member 9 (SLC9A9), mRNA. [Source:RefSeq mRNA;Acc:NM_001076068]
rs43268477	1	126680933	189867 bases to the right	CHST2	615978	ENSBTAG00000011584	carbohydrate (N-acetylglucosamine-6-O) sulfotransferase 2 [Source:HGNC Symbol;Acc:1970]
rs43268477	1	126680933	257353 bases to the right	U2SURP	505019	ENSBTAG00000009154	U2 snRNP-associated SURP domain containing [Source:HGNC Symbol;Acc:30855]
rs43268477	1	126680933	360144 bases to the right	PAQR9	522374	ENSBTAG00000011116	Bos taurus progestin and adipoQ receptor family member IX (PAQR9), mRNA. [Source:RefSeq mRNA;Acc:NM_001077951]
rs43268477	1	126680933	447962 bases to the right	-	-	ENSBTAG00000038111	Ferritin [Source:UniProtKB/TrEMBL;Acc:F1MMT9]
rs43268477	1	126680933	451844 bases to the right	PCOLCE2	513618	ENSBTAG00000016026	Bos taurus procollagen C-endopeptidase enhancer 2 (PCOLCE2), mRNA. [Source:RefSeq mRNA;Acc:NM_001075629]
rs42590207	1	127358003	region is within gene	PLS1	616560	ENSBTAG00000023429	Bos taurus plastin 1 (PLS1), mRNA. [Source:RefSeq mRNA;Acc:NM_001103299]
rs42590207	1	127358003	39782 bases to the left	TRPC1	282100	ENSBTAG00000002232	Bos taurus transient receptor potential cation channel, subfamily C, member 1 (TRPC1), mRNA. [Source:RefSeq mRNA;Acc:NM_174476]
rs42590207	1	127358003	127978 bases to the right	ATR	504869	ENSBTAG00000011529	ataxia telangiectasia and Rad3 related [Source:HGNC Symbol;Acc:882]
rs42590207	1	127358003	128352 bases to the left	PCOLCE2	513618	ENSBTAG00000016026	Bos taurus procollagen C-endopeptidase enhancer 2 (PCOLCE2), mRNA. [Source:RefSeq mRNA;Acc:NM_001075629]
rs42590207	1	127358003	228390 bases to the left	-	-	ENSBTAG00000038111	Ferritin [Source:UniProtKB/TrEMBL;Acc:F1MMT9]
rs42590207	1	127358003	233934 bases to the right	XRN1	540834	ENSBTAG00000011524	5 -3 exoribonuclease 1 [Source:HGNC Symbol;Acc:30654]
rs42590207	1	127358003	314846 bases to the left	PAQR9	522374	ENSBTAG00000011116	Bos taurus progestin and adipoQ receptor family member IX (PAQR9), mRNA. [Source:RefSeq mRNA;Acc:NM_001077951]
rs42590207	1	127358003	370381 bases to the left	U2SURP	505019	ENSBTAG00000009154	U2 snRNP-associated SURP domain containing [Source:HGNC Symbol;Acc:30855]
rs42590207	1	127358003	378218 bases to the right	GK5	616031	ENSBTAG00000018138	Bos taurus glycerol kinase 5 (putative) (GK5), mRNA. [Source:RefSeq mRNA;Acc:NM_001035473]
rs42590207	1	127358003	483462 bases to the left	CHST2	615978	ENSBTAG00000011584	carbohydrate (N-acetylglucosamine-6-O) sulfotransferase 2 [Source:HGNC Symbol;Acc:1970]
rs41637080	1	127377010	region is within gene	PLS1	616560	ENSBTAG00000023429	Bos taurus plastin 1 (PLS1), mRNA. [Source:RefSeq mRNA;Acc:NM_001103299]
rs41637080	1	127377010	58789 bases to the left	TRPC1	282100	ENSBTAG00000002232	Bos taurus transient receptor potential cation channel, subfamily C, member 1 (TRPC1), mRNA. [Source:RefSeq mRNA;Acc:NM_174476]
rs41637080	1	127377010	108971 bases to the right	ATR	504869	ENSBTAG00000011529	ataxia telangiectasia and Rad3 related [Source:HGNC Symbol;Acc:882]
rs41637080	1	127377010	147359 bases to the left	PCOLCE2	513618	ENSBTAG00000016026	Bos taurus procollagen C-endopeptidase enhancer 2 (PCOLCE2), mRNA. [Source:RefSeq mRNA;Acc:NM_001075629]
rs41637080	1	127377010	214927 bases to the right	XRN1	540834	ENSBTAG00000011524	5 -3 exoribonuclease 1 [Source:HGNC Symbol;Acc:30654]
rs41637080	1	127377010	247397 bases to the left	-	-	ENSBTAG00000038111	Ferritin [Source:UniProtKB/TrEMBL;Acc:F1MMT9]
rs41637080	1	127377010	333853 bases to the left	PAQR9	522374	ENSBTAG00000011116	Bos taurus progestin and adipoQ receptor family member IX (PAQR9), mRNA. [Source:RefSeq mRNA;Acc:NM_001077951]
rs41637080	1	127377010	359211 bases to the right	GK5	616031	ENSBTAG00000018138	Bos taurus glycerol kinase 5 (putative) (GK5), mRNA. [Source:RefSeq mRNA;Acc:NM_001035473]
rs41637080	1	127377010	389388 bases to the left	U2SURP	505019	ENSBTAG00000009154	U2 snRNP-associated SURP domain containing [Source:HGNC Symbol;Acc:30855]
rs43267798	1	129125371	83741 bases to the left	SLC25A36	510392	ENSBTAG00000015310	Bos taurus solute carrier family 25, member 36 (SLC25A36), mRNA. [Source:RefSeq mRNA;Acc:NM_001192254]
rs43267798	1	129125371	137224 bases to the right	TRIM42	520038	ENSBTAG00000018346	tripartite motif containing 42 [Source:HGNC Symbol;Acc:19014]
rs43267798	1	129125371	223874 bases to the left	SPSB4	512922	ENSBTAG00000009115	splA/ryanodine receptor domain and SOCS box containing 4 [Source:HGNC Symbol;Acc:30630]
rs43267798	1	129125371	263142 bases to the right	CLSTN2	530999	ENSBTAG00000008714	calsyntenin 2 [Source:HGNC Symbol;Acc:17448]
rs43267798	1	129125371	420857 bases to the left	ACPL2	537248	ENSBTAG00000014034	acid phosphatase-like 2 [Source:HGNC Symbol;Acc:26303]
rs41638133	1	132240437	48752 bases to the left	CLDN18	511460	ENSBTAG00000014589	Bos taurus claudin 18 (CLDN18), mRNA. [Source:RefSeq mRNA;Acc:NM_001075516]
rs41638133	1	132240437	111148 bases to the left	DZIP1L	512800	ENSBTAG00000015198	DAZ interacting zinc finger protein 1-like [Source:HGNC Symbol;Acc:26551]
rs41638133	1	132240437	172174 bases to the left	A4GNT	540795	ENSBTAG00000001451	alpha-1,4-N-acetylglucosaminyltransferase [Source:HGNC Symbol;Acc:17968]
rs41638133	1	132240437	209385 bases to the right	-	-	ENSBTAG00000019535	-
rs41638133	1	132240437	225817 bases to the left	DBR1	530188	ENSBTAG00000019949	Bos taurus debranching enzyme homolog 1 (S. cerevisiae) (DBR1), mRNA. [Source:RefSeq mRNA;Acc:NM_001080290]
rs41638133	1	132240437	249816 bases to the left	ARMC8	539591	ENSBTAG00000019952	Bos taurus armadillo repeat containing 8 (ARMC8), mRNA. [Source:RefSeq mRNA;Acc:NM_001046458]
rs41638133	1	132240437	363693 bases to the left	NME9	513348	ENSBTAG00000012850	NME/NM23 family member 9 [Source:HGNC Symbol;Acc:21343]
rs41638133	1	132240437	406436 bases to the left	MRAS	540803	ENSBTAG00000001497	Bos taurus muscle RAS oncogene homolog (MRAS), mRNA. [Source:RefSeq mRNA;Acc:NM_001098118]
rs109138507	1	143524601	region is within gene	RIPK4	508668	ENSBTAG00000021251	Bos taurus receptor-interacting serine-threonine kinase 4 (RIPK4), mRNA. [Source:RefSeq mRNA;Acc:NM_001100327]
rs109138507	1	143524601	44475 bases to the right	PRDM15	514566	ENSBTAG00000021253	PR domain containing 15 [Source:HGNC Symbol;Acc:13999]
rs109138507	1	143524601	120690 bases to the right	C2CD2	529537	ENSBTAG00000021259	Bos taurus C2 calcium-dependent domain containing 2 (C2CD2), mRNA. [Source:RefSeq mRNA;Acc:NM_001192676]
rs109138507	1	143524601	153541 bases to the left	KRTAP12-2	782628	ENSBTAG00000046015	Keratin-associated protein 12-2 [Source:UniProtKB/TrEMBL;Acc:G3MWP0]
rs109138507	1	143524601	155927 bases to the left	LOC101902114	101902114	ENSBTAG00000045771	Uncharacterized protein [Source:UniProtKB/TrEMBL;Acc:G3N2U6]
rs109138507	1	143524601	212981 bases to the right	ZNF295	510136	ENSBTAG00000030836	Bos taurus zinc finger protein 295 (ZNF295), mRNA. [Source:RefSeq mRNA;Acc:NM_001083659]
rs109138507	1	143524601	278384 bases to the left	TMPRSS2	511037	ENSBTAG00000009132	Bos taurus transmembrane protease, serine 2 (TMPRSS2), mRNA. [Source:RefSeq mRNA;Acc:NM_001081585]
rs109138507	1	143524601	305071 bases to the right	-	-	ENSBTAG00000021270	uromodulin-like 1 [Source:HGNC Symbol;Acc:12560]
rs109138507	1	143524601	319736 bases to the left	MX1	280872	ENSBTAG00000030913	Bos taurus myxovirus (influenza virus) resistance 1, interferon-inducible protein p78 (mouse) (MX1), mRNA. [Source:RefSeq mRNA;Acc:NM_173940]
rs109138507	1	143524601	369544 bases to the left	MX2	280873	ENSBTAG00000008471	myxovirus (influenza virus) resistance 2 (mouse) [Source:HGNC Symbol;Acc:7533]
rs109138507	1	143524601	409507 bases to the left	FAM3B	514701	ENSBTAG00000030921	family with sequence similarity 3, member B [Source:HGNC Symbol;Acc:1253]
rs109138507	1	143524601	465893 bases to the right	ABCG1	510745	ENSBTAG00000021272	ATP-binding cassette, sub-family G (WHITE), member 1 [Source:HGNC Symbol;Acc:73]
rs109874240	1	144198500	1924 bases to the left	TFF1	100301237	ENSBTAG00000048276	trefoil factor 1 [Source:HGNC Symbol;Acc:11755]
rs109874240	1	144198500	18489 bases to the left	TFF2	616105	ENSBTAG00000030814	Bos taurus trefoil factor 2 (TFF2), mRNA. [Source:RefSeq mRNA;Acc:NM_001083521]
rs109874240	1	144198500	23710 bases to the right	TMPRSS3	537914	ENSBTAG00000021280	transmembrane protease, serine 3 [Source:HGNC Symbol;Acc:11877]
rs109874240	1	144198500	58535 bases to the right	UBASH3A	514555	ENSBTAG00000023398	ubiquitin-associated and SH3 domain-containing protein A [Source:RefSeq peptide;Acc:NP_001015599]
rs109874240	1	144198500	121606 bases to the right	RSPH1	514556	ENSBTAG00000021284	radial spoke head 1 homolog (Chlamydomonas) [Source:HGNC Symbol;Acc:12371]
rs109874240	1	144198500	127429 bases to the left	TFF3	517889	ENSBTAG00000021276	Bos taurus trefoil factor 3 (intestinal) (TFF3), mRNA. [Source:RefSeq mRNA;Acc:NM_001114509]
rs109874240	1	144198500	145182 bases to the left	ABCG1	510745	ENSBTAG00000021272	ATP-binding cassette, sub-family G (WHITE), member 1 [Source:HGNC Symbol;Acc:73]
rs109874240	1	144198500	165846 bases to the right	SLC37A1	511558	ENSBTAG00000021286	solute carrier family 37 (glucose-6-phosphate transporter), member 1 [Source:HGNC Symbol;Acc:11024]
rs109874240	1	144198500	293593 bases to the left	-	-	ENSBTAG00000021270	uromodulin-like 1 [Source:HGNC Symbol;Acc:12560]
rs109874240	1	144198500	295457 bases to the right	PDE9A	511665	ENSBTAG00000021899	phosphodiesterase 9A [Source:HGNC Symbol;Acc:8795]
rs109874240	1	144198500	408895 bases to the right	-	-	ENSBTAG00000046859	Uncharacterized protein [Source:UniProtKB/TrEMBL;Acc:G3MZS7]
rs109874240	1	144198500	442651 bases to the left	ZNF295	510136	ENSBTAG00000030836	Bos taurus zinc finger protein 295 (ZNF295), mRNA. [Source:RefSeq mRNA;Acc:NM_001083659]
rs109874240	1	144198500	458267 bases to the right	WDR4	508051	ENSBTAG00000021490	Bos taurus WD repeat domain 4 (WDR4), mRNA. [Source:RefSeq mRNA;Acc:NM_001100320]
rs109874240	1	144198500	491551 bases to the left	C2CD2	529537	ENSBTAG00000021259	Bos taurus C2 calcium-dependent domain containing 2 (C2CD2), mRNA. [Source:RefSeq mRNA;Acc:NM_001192676]
rs109874240	1	144198500	491777 bases to the right	NDUFV3	327717	ENSBTAG00000021491	Bos taurus NADH dehydrogenase (ubiquinone) flavoprotein 3, 10kDa (NDUFV3), mRNA. [Source:RefSeq mRNA;Acc:NM_175830]
rs110499929	1	145280015	101243 bases to the left	FAM207A	512069	ENSBTAG00000017010	Bos taurus family with sequence similarity 207, member A (FAM207A), mRNA. [Source:RefSeq mRNA;Acc:NM_001046108]
rs110499929	1	145280015	146434 bases to the left	ITGB2	281877	ENSBTAG00000017060	Bos taurus integrin, beta 2 (complement component 3 receptor 3 and 4 subunit) (ITGB2), mRNA. [Source:RefSeq mRNA;Acc:NM_175781]
rs110499929	1	145280015	204556 bases to the left	PTTG1IP	617245	ENSBTAG00000021771	Bos taurus pituitary tumor-transforming 1 interacting protein (PTTG1IP), mRNA. [Source:RefSeq mRNA;Acc:NM_001046594]
rs110499929	1	145280015	238036 bases to the right	ADARB1	521761	ENSBTAG00000017486	adenosine deaminase, RNA-specific, B1 [Source:HGNC Symbol;Acc:226]
rs110499929	1	145280015	238695 bases to the left	SUMO3	617236	ENSBTAG00000017321	Bos taurus SMT3 suppressor of mif two 3 homolog 3 (S. cerevisiae) (SUMO3), mRNA. [Source:RefSeq mRNA;Acc:NM_001076449]
rs110499929	1	145280015	316446 bases to the right	POFUT2	404083	ENSBTAG00000007818	protein O-fucosyltransferase 2 [Source:HGNC Symbol;Acc:14683]
rs110499929	1	145280015	389567 bases to the left	CRYAA	281718	ENSBTAG00000003134	Bos taurus crystallin, alpha A (CRYAA), mRNA. [Source:RefSeq mRNA;Acc:NM_174289]
rs110499929	1	145280015	408418 bases to the right	ICOSLG	507857	ENSBTAG00000014880	inducible T-cell co-stimulator ligand [Source:HGNC Symbol;Acc:17087]
rs110499929	1	145280015	423683 bases to the right	DNMT3L	613785	ENSBTAG00000014882	DNA (cytosine-5-)-methyltransferase 3-like [Source:HGNC Symbol;Acc:2980]
rs110499929	1	145280015	434605 bases to the left	U2AF1	512680	ENSBTAG00000011645	Bos taurus U2 small nuclear RNA auxiliary factor 1 (U2AF1), mRNA. [Source:RefSeq mRNA;Acc:NM_001080268]
rs110499929	1	145280015	467160 bases to the left	CBS	514525	ENSBTAG00000000160	cystathionine-beta-synthase [Source:HGNC Symbol;Acc:1550]
rs110499929	1	145280015	469436 bases to the right	-	-	ENSBTAG00000023393	autoimmune regulator [Source:HGNC Symbol;Acc:360]
rs110499929	1	145280015	490043 bases to the right	PFKL	508683	ENSBTAG00000010658	Bos taurus phosphofructokinase, liver (PFKL), mRNA. [Source:RefSeq mRNA;Acc:NM_001080244]
rs109429281	1	146011363	872 bases to the left	LOC100295858	100295858	ENSBTAG00000030862	Uncharacterized protein [Source:UniProtKB/TrEMBL;Acc:E1BMJ4]
rs109429281	1	146011363	13697 bases to the left	KRTAP12-2	783717	ENSBTAG00000018610	Bos taurus keratin associated protein 12-2 (KRTAP12-2), mRNA. [Source:RefSeq mRNA;Acc:NM_001080351]
rs109429281	1	146011363	16694 bases to the right	LOC617218	617218	ENSBTAG00000011012	Bos taurus keratin associated protein LOC617218 (LOC617218), mRNA. [Source:RefSeq mRNA;Acc:NM_001079791]
rs109429281	1	146011363	37552 bases to the left	TSPEAR	100335468	ENSBTAG00000018607	Bos taurus thrombospondin-type laminin G domain and EAR repeats (TSPEAR), mRNA. [Source:RefSeq mRNA;Acc:NM_001206810]
rs109429281	1	146011363	64967 bases to the right	KRTAP10-2	783495	ENSBTAG00000000972	Bos taurus keratin associated protein 10-2 (KRTAP10-2), mRNA. [Source:RefSeq mRNA;Acc:NM_001110186]
rs109429281	1	146011363	76699 bases to the left	KRTAP10-8	783679	ENSBTAG00000040291	Bos taurus keratin associated protein 10-8 (KRTAP10-8), mRNA. [Source:RefSeq mRNA;Acc:NM_001101290]
rs109429281	1	146011363	103296 bases to the right	UBE2G2	614471	ENSBTAG00000048090	Bos taurus ubiquitin-conjugating enzyme E2G 2 (UBE2G2), mRNA. [Source:RefSeq mRNA;Acc:NM_001076328]
rs109429281	1	146011363	109131 bases to the left	LOC780781	780781	ENSBTAG00000037662	Bos taurus keratin associated protein (LOC780781), mRNA. [Source:RefSeq mRNA;Acc:NM_001079639]
rs109429281	1	146011363	123682 bases to the left	LRRC3	506054	ENSBTAG00000017882	Bos taurus leucine rich repeat containing 3 (LRRC3), mRNA. [Source:RefSeq mRNA;Acc:NM_001098884]
rs109429281	1	146011363	139571 bases to the left	TRPM2	508029	ENSBTAG00000021901	transient receptor potential cation channel, subfamily M, member 2 [Source:HGNC Symbol;Acc:12339]
rs109429281	1	146011363	141994 bases to the left	-	-	ENSBTAG00000046909	Z6 small nucleolar RNA [Source:RFAM;Acc:RF00285]
rs109429281	1	146011363	195887 bases to the right	SIK1	100337254	ENSBTAG00000011437	salt-inducible kinase 1 [Source:HGNC Symbol;Acc:11142]
rs109429281	1	146011363	198050 bases to the left	C1H21orf2	518967	ENSBTAG00000019589	Bos taurus chromosome 1 open reading frame, human C21orf2 (C1H21orf2), mRNA. [Source:RefSeq mRNA;Acc:NM_001075781]
rs109429281	1	146011363	214158 bases to the left	PFKL	508683	ENSBTAG00000010658	Bos taurus phosphofructokinase, liver (PFKL), mRNA. [Source:RefSeq mRNA;Acc:NM_001080244]
rs109429281	1	146011363	251164 bases to the left	-	-	ENSBTAG00000023393	autoimmune regulator [Source:HGNC Symbol;Acc:360]
rs109429281	1	146011363	293214 bases to the left	DNMT3L	613785	ENSBTAG00000014882	DNA (cytosine-5-)-methyltransferase 3-like [Source:HGNC Symbol;Acc:2980]
rs109429281	1	146011363	315419 bases to the left	ICOSLG	507857	ENSBTAG00000014880	inducible T-cell co-stimulator ligand [Source:HGNC Symbol;Acc:17087]
rs109429281	1	146011363	334576 bases to the right	HSF2BP	617142	ENSBTAG00000017407	Bos taurus heat shock transcription factor 2 binding protein (HSF2BP), mRNA. [Source:RefSeq mRNA;Acc:NM_001035493]
rs109429281	1	146011363	401316 bases to the left	POFUT2	404083	ENSBTAG00000007818	protein O-fucosyltransferase 2 [Source:HGNC Symbol;Acc:14683]
rs109429281	1	146011363	425751 bases to the right	RRP1B	510240	ENSBTAG00000017418	ribosomal RNA processing 1B [Source:HGNC Symbol;Acc:23818]
rs109429281	1	146011363	455583 bases to the left	ADARB1	521761	ENSBTAG00000017486	adenosine deaminase, RNA-specific, B1 [Source:HGNC Symbol;Acc:226]
rs109429281	1	146011363	479476 bases to the right	PDXK	514168	ENSBTAG00000018186	Bos taurus pyridoxal (pyridoxine, vitamin B6) kinase (PDXK), mRNA. [Source:RefSeq mRNA;Acc:NM_001075651]
rs109777636	1	148123790	41729 bases to the left	PRMT2	507839	ENSBTAG00000005503	Bos taurus protein arginine methyltransferase 2 (PRMT2), mRNA. [Source:RefSeq mRNA;Acc:NM_001024495]
rs109777636	1	148123790	66776 bases to the left	MIR2289	100313117	ENSBTAG00000044930	bta-mir-2289 [Source:miRBase;Acc:MI0011298]
rs109777636	1	148123790	106809 bases to the left	S100B	525716	ENSBTAG00000004777	Bos taurus S100 calcium binding protein B (S100B), mRNA. [Source:RefSeq mRNA;Acc:NM_001034555]
rs109777636	1	148123790	143165 bases to the right	FBXO25	540328	ENSBTAG00000007039	Bos taurus F-box protein 25 (FBXO25), mRNA. [Source:RefSeq mRNA;Acc:NM_001076211]
rs109777636	1	148123790	146360 bases to the left	DIP2A	518043	ENSBTAG00000011495	DIP2 disco-interacting protein 2 homolog A (Drosophila) [Source:HGNC Symbol;Acc:17217]
rs109777636	1	148123790	177540 bases to the right	C1H8orf42	614166	ENSBTAG00000043957	testis development related protein [Source:HGNC Symbol;Acc:26951]
rs109777636	1	148123790	282894 bases to the left	PCNT	510855	ENSBTAG00000030670	pericentrin [Source:HGNC Symbol;Acc:16068]
rs109777636	1	148123790	395117 bases to the left	C1H21orf58	101904609	ENSBTAG00000021984	chromosome 21 open reading frame 58 [Source:HGNC Symbol;Acc:1300]
rs109777636	1	148123790	411675 bases to the left	YBEY	768063	ENSBTAG00000003161	Bos taurus ybeY metallopeptidase (putative) (YBEY), mRNA. [Source:RefSeq mRNA;Acc:NM_001077120]
rs109777636	1	148123790	417367 bases to the left	MCM3AP	534293	ENSBTAG00000003148	minichromosome maintenance complex component 3 associated protein [Source:HGNC Symbol;Acc:6946]
rs109777636	1	148123790	445502 bases to the right	-	-	ENSBTAG00000046447	Uncharacterized protein [Source:UniProtKB/TrEMBL;Acc:G3N3V2]
rs109777636	1	148123790	469636 bases to the left	LSS	615906	ENSBTAG00000018936	Bos taurus lanosterol synthase (2,3-oxidosqualene-lanosterol cyclase) (LSS), mRNA. [Source:RefSeq mRNA;Acc:NM_001046564]
rs110979295	1	154989800	14707 bases to the right	DPH3	511579	ENSBTAG00000003916	Bos taurus DPH3, KTI11 homolog (S. cerevisiae) (DPH3), mRNA. [Source:RefSeq mRNA;Acc:NM_001113299]
rs110979295	1	154989800	22234 bases to the left	-	-	ENSBTAG00000008240	UDP-N-acetyl-alpha-D-galactosamine:polypeptide N-acetylgalactosaminyltransferase 15 [Source:HGNC Symbol;Acc:21531]
rs110979295	1	154989800	27957 bases to the right	OXNAD1	510462	ENSBTAG00000004891	Bos taurus oxidoreductase NAD-binding domain containing 1 (OXNAD1), mRNA. [Source:RefSeq mRNA;Acc:NM_001035090]
rs110979295	1	154989800	186464 bases to the right	RFTN1	506782	ENSBTAG00000030593	raftlin, lipid raft linker 1 [Source:HGNC Symbol;Acc:30278]
rs110979295	1	154989800	307680 bases to the left	-	-	ENSBTAG00000038697	-
rs110979295	1	154989800	393658 bases to the right	DAZL	530116	ENSBTAG00000000502	Bos taurus deleted in azoospermia-like (DAZL), mRNA. [Source:RefSeq mRNA;Acc:NM_001081725]
rs110979295	1	154989800	421464 bases to the left	ANKRD28	529062	ENSBTAG00000024815	ankyrin repeat domain 28 [Source:HGNC Symbol;Acc:29024]
rs109933449	1	155420800	14358 bases to the left	DAZL	530116	ENSBTAG00000000502	Bos taurus deleted in azoospermia-like (DAZL), mRNA. [Source:RefSeq mRNA;Acc:NM_001081725]
rs109933449	1	155420800	197462 bases to the right	PLCL2	510408	ENSBTAG00000009942	Bos taurus phospholipase C-like 2 (PLCL2), mRNA. [Source:RefSeq mRNA;Acc:NM_001192255]
rs109933449	1	155420800	236085 bases to the left	RFTN1	506782	ENSBTAG00000030593	raftlin, lipid raft linker 1 [Source:HGNC Symbol;Acc:30278]
rs109933449	1	155420800	261864 bases to the left	OXNAD1	510462	ENSBTAG00000004891	Bos taurus oxidoreductase NAD-binding domain containing 1 (OXNAD1), mRNA. [Source:RefSeq mRNA;Acc:NM_001035090]
rs109933449	1	155420800	271083 bases to the right	-	-	ENSBTAG00000042360	U6 spliceosomal RNA [Source:RFAM;Acc:RF00026]
rs109933449	1	155420800	411068 bases to the left	DPH3	511579	ENSBTAG00000003916	Bos taurus DPH3, KTI11 homolog (S. cerevisiae) (DPH3), mRNA. [Source:RefSeq mRNA;Acc:NM_001113299]
rs109933449	1	155420800	413005 bases to the right	TBC1D5	614554	ENSBTAG00000030581	TBC1 domain family member 5 [Source:RefSeq peptide;Acc:NP_001192418]
rs109933449	1	155420800	453234 bases to the left	-	-	ENSBTAG00000008240	UDP-N-acetyl-alpha-D-galactosamine:polypeptide N-acetylgalactosaminyltransferase 15 [Source:HGNC Symbol;Acc:21531]
rs41622697	2	13226674	105318 bases to the left	-	-	ENSBTAG00000045221	U4 spliceosomal RNA [Source:RFAM;Acc:RF00015]
rs41622697	2	13226674	228578 bases to the right	NUP35	511248	ENSBTAG00000009777	Bos taurus nucleoporin 35kDa (NUP35), mRNA. [Source:RefSeq mRNA;Acc:NM_001098940]
rs41622697	2	13226674	276816 bases to the right	DUSP19	505754	ENSBTAG00000020961	Bos taurus dual specificity phosphatase 19 (DUSP19), mRNA. [Source:RefSeq mRNA;Acc:NM_001098878]
rs41622697	2	13226674	348428 bases to the right	NCKAP1	100300817	ENSBTAG00000033662	NCK-associated protein 1 [Source:HGNC Symbol;Acc:7666]
rs41622697	2	13226674	394012 bases to the left	-	-	ENSBTAG00000042196	Small nucleolar RNA SNORA43 [Source:RFAM;Acc:RF00416]
rs41622697	2	13226674	497994 bases to the right	FRZB	281170	ENSBTAG00000010977	Bos taurus frizzled-related protein (FRZB), mRNA. [Source:RefSeq mRNA;Acc:NM_174059]
rs43293986	2	23628756	8360 bases to the left	-	-	ENSBTAG00000043175	U6 spliceosomal RNA [Source:RFAM;Acc:RF00026]
rs43293986	2	23628756	16120 bases to the right	RAPGEF4	537312	ENSBTAG00000020984	Rap guanine nucleotide exchange factor (GEF) 4 [Source:HGNC Symbol;Acc:16626]
rs43293986	2	23628756	20458 bases to the left	ZAK	519251	ENSBTAG00000001083	Bos taurus sterile alpha motif and leucine zipper containing kinase AZK (ZAK), mRNA. [Source:RefSeq mRNA;Acc:NM_001205493]
rs43293986	2	23628756	238015 bases to the left	CDCA7	614893	ENSBTAG00000003458	Bos taurus cell division cycle associated 7 (CDCA7), mRNA. [Source:RefSeq mRNA;Acc:NM_001037488]
rs43293986	2	23628756	329388 bases to the left	UBL5	614551	ENSBTAG00000040494	Ubiquitin-like protein 5 [Source:UniProtKB/TrEMBL;Acc:G3MY86]
rs43293986	2	23628756	372991 bases to the right	-	-	ENSBTAG00000040105	-
rs43293986	2	23628756	397385 bases to the right	-	-	ENSBTAG00000043489	U6 spliceosomal RNA [Source:RFAM;Acc:RF00026]
rs43293986	2	23628756	438719 bases to the right	PDK1	528655	ENSBTAG00000016836	pyruvate dehydrogenase kinase, isozyme 1 [Source:HGNC Symbol;Acc:8809]
rs43293986	2	23628756	490715 bases to the right	-	-	ENSBTAG00000042826	U6 spliceosomal RNA [Source:RFAM;Acc:RF00026]
rs43298370	2	27756641	region is within gene	CERS6	616901	ENSBTAG00000044179	Bos taurus ceramide synthase 6 (CERS6), mRNA. [Source:RefSeq mRNA;Acc:NM_001193132]
rs43298370	2	27756641	126754 bases to the left	MIR2353	100313161	ENSBTAG00000044462	bta-mir-2353 [Source:miRBase;Acc:MI0011382]
rs43298370	2	27756641	168027 bases to the right	STK39	522103	ENSBTAG00000017162	Bos taurus serine threonine kinase 39 (STK39), mRNA. [Source:RefSeq mRNA;Acc:NM_001075826]
rs43298370	2	27756641	318707 bases to the left	-	-	ENSBTAG00000043862	5S ribosomal RNA [Source:RFAM;Acc:RF00001]
rs43298370	2	27756641	337629 bases to the right	-	-	ENSBTAG00000021954	-
rs43298370	2	27756641	376135 bases to the left	NOSTRIN	521834	ENSBTAG00000010362	nitric oxide synthase trafficking [Source:HGNC Symbol;Acc:20203]
rs43298370	2	27756641	384527 bases to the right	-	-	ENSBTAG00000046605	U6 spliceosomal RNA [Source:RFAM;Acc:RF00026]
rs43298370	2	27756641	447415 bases to the left	SPC25	505011	ENSBTAG00000010048	Bos taurus SPC25, NDC80 kinetochore complex component, homolog (S. cerevisiae) (SPC25), mRNA. [Source:RefSeq mRNA;Acc:NM_001034230]
rs43298370	2	27756641	449861 bases to the left	-	-	ENSBTAG00000042879	U6 spliceosomal RNA [Source:RFAM;Acc:RF00026]
rs43298370	2	27756641	475348 bases to the left	G6PC2	505012	ENSBTAG00000004241	Bos taurus glucose-6-phosphatase, catalytic, 2 (G6PC2), mRNA. [Source:RefSeq mRNA;Acc:NM_001192046]
rs43298370	2	27756641	497907 bases to the left	ABCB11	531150	ENSBTAG00000026885	ATP-binding cassette, sub-family B (MDR/TAP), member 11 [Source:HGNC Symbol;Acc:42]
rs41565555	2	29485468	56589 bases to the left	-	-	ENSBTAG00000046347	Uncharacterized protein [Source:UniProtKB/TrEMBL;Acc:G3N1S6]
rs41565555	2	29485468	353640 bases to the left	-	-	ENSBTAG00000017743	xin actin-binding repeat containing 2 [Source:HGNC Symbol;Acc:14303]
rs41565555	2	29485468	447849 bases to the right	SCN7A	507516	ENSBTAG00000019137	sodium channel, voltage-gated, type VII, alpha subunit [Source:HGNC Symbol;Acc:10594]
rs41807745	2	29699653	233664 bases to the right	SCN7A	507516	ENSBTAG00000019137	sodium channel, voltage-gated, type VII, alpha subunit [Source:HGNC Symbol;Acc:10594]
rs41807745	2	29699653	270774 bases to the left	-	-	ENSBTAG00000046347	Uncharacterized protein [Source:UniProtKB/TrEMBL;Acc:G3N1S6]
rs41807745	2	29699653	392336 bases to the right	-	-	ENSBTAG00000026882	Uncharacterized protein [Source:UniProtKB/TrEMBL;Acc:F1MFW0]
rs41807745	2	29699653	394044 bases to the right	SCN9A	533065	ENSBTAG00000002425	sodium channel, voltage-gated, type IX, alpha subunit [Source:HGNC Symbol;Acc:10597]
rs41614621	2	30481073	region is within gene	TTC21B	527412	ENSBTAG00000016512	Bos taurus tetratricopeptide repeat domain 21B (TTC21B), mRNA. [Source:RefSeq mRNA;Acc:NM_001102108]
rs41614621	2	30481073	65790 bases to the left	SCN1A	529590	ENSBTAG00000018520	sodium channel, voltage-gated, type I, alpha subunit [Source:HGNC Symbol;Acc:10585]
rs41614621	2	30481073	161142 bases to the right	GALNT3	535458	ENSBTAG00000013957	UDP-N-acetyl-alpha-D-galactosamine:polypeptide N-acetylgalactosaminyltransferase 3 (GalNAc-T3) [Source:HGNC Symbol;Acc:4125]
rs41614621	2	30481073	208116 bases to the left	-	-	ENSBTAG00000042597	U6 spliceosomal RNA [Source:RFAM;Acc:RF00026]
rs41614621	2	30481073	235281 bases to the right	CSRNP3	540832	ENSBTAG00000039091	Bos taurus cysteine-serine-rich nuclear protein 3 (CSRNP3), mRNA. [Source:RefSeq mRNA;Acc:NM_001076244]
rs41614621	2	30481073	267171 bases to the right	-	-	ENSBTAG00000042315	U6 spliceosomal RNA [Source:RFAM;Acc:RF00026]
rs41614621	2	30481073	296367 bases to the left	SCN9A	533065	ENSBTAG00000002425	sodium channel, voltage-gated, type IX, alpha subunit [Source:HGNC Symbol;Acc:10597]
rs41614621	2	30481073	388383 bases to the left	-	-	ENSBTAG00000026882	Uncharacterized protein [Source:UniProtKB/TrEMBL;Acc:F1MFW0]
rs41614621	2	30481073	486490 bases to the left	SCN7A	507516	ENSBTAG00000019137	sodium channel, voltage-gated, type VII, alpha subunit [Source:HGNC Symbol;Acc:10594]
rs29019491	2	30585904	54716 bases to the left	TTC21B	527412	ENSBTAG00000016512	Bos taurus tetratricopeptide repeat domain 21B (TTC21B), mRNA. [Source:RefSeq mRNA;Acc:NM_001102108]
rs29019491	2	30585904	56311 bases to the right	GALNT3	535458	ENSBTAG00000013957	UDP-N-acetyl-alpha-D-galactosamine:polypeptide N-acetylgalactosaminyltransferase 3 (GalNAc-T3) [Source:HGNC Symbol;Acc:4125]
rs29019491	2	30585904	130450 bases to the right	CSRNP3	540832	ENSBTAG00000039091	Bos taurus cysteine-serine-rich nuclear protein 3 (CSRNP3), mRNA. [Source:RefSeq mRNA;Acc:NM_001076244]
rs29019491	2	30585904	162340 bases to the right	-	-	ENSBTAG00000042315	U6 spliceosomal RNA [Source:RFAM;Acc:RF00026]
rs29019491	2	30585904	170621 bases to the left	SCN1A	529590	ENSBTAG00000018520	sodium channel, voltage-gated, type I, alpha subunit [Source:HGNC Symbol;Acc:10585]
rs29019491	2	30585904	312947 bases to the left	-	-	ENSBTAG00000042597	U6 spliceosomal RNA [Source:RFAM;Acc:RF00026]
rs29019491	2	30585904	395253 bases to the right	SCN2A	539718	ENSBTAG00000038180	sodium channel, voltage-gated, type II, alpha subunit [Source:HGNC Symbol;Acc:10588]
rs29019491	2	30585904	401198 bases to the left	SCN9A	533065	ENSBTAG00000002425	sodium channel, voltage-gated, type IX, alpha subunit [Source:HGNC Symbol;Acc:10597]
rs29019491	2	30585904	493214 bases to the left	-	-	ENSBTAG00000026882	Uncharacterized protein [Source:UniProtKB/TrEMBL;Acc:F1MFW0]
rs41645048	2	33776171	214372 bases to the right	-	-	ENSBTAG00000047523	-
rs41645048	2	33776171	229630 bases to the right	LOC534542	534542	ENSBTAG00000001899	potassium voltage-gated channel, subfamily H (eag-related), member 7 [Source:HGNC Symbol;Acc:18863]
rs41645048	2	33776171	379940 bases to the right	-	-	ENSBTAG00000046572	-
rs41645048	2	33776171	397707 bases to the right	GCA	507139	ENSBTAG00000018446	grancalcin, EF-hand calcium binding protein [Source:HGNC Symbol;Acc:15990]
rs41645048	2	33776171	399644 bases to the left	-	-	ENSBTAG00000045366	7SK RNA [Source:RFAM;Acc:RF00100]
rs41645048	2	33776171	408297 bases to the right	-	-	ENSBTAG00000043713	U6 spliceosomal RNA [Source:RFAM;Acc:RF00026]
rs41645048	2	33776171	441002 bases to the right	IFIH1	535490	ENSBTAG00000008142	interferon induced with helicase C domain 1 [Source:HGNC Symbol;Acc:18873]
rs109559784	2	40540747	30543 bases to the right	-	-	ENSBTAG00000043505	U6 spliceosomal RNA [Source:RFAM;Acc:RF00026]
rs109559784	2	40540747	52305 bases to the right	-	-	ENSBTAG00000028119	U1 spliceosomal RNA [Source:RFAM;Acc:RF00003]
rs29022905	2	41912933	region is within gene	GALNT13	532545	ENSBTAG00000005562	Bos taurus UDP-N-acetyl-alpha-D-galactosamine:polypeptide N-acetylgalactosaminyltransferase 13 (GalNAc-T13) (GALNT13), mRNA. [Source:RefSeq mRNA;Acc:NM_001076886]
rs29022905	2	41912933	421678 bases to the left	KCNJ3	526088	ENSBTAG00000006159	potassium inwardly-rectifying channel, subfamily J, member 3 [Source:HGNC Symbol;Acc:6264]
rs109691169	2	44819403	666 bases to the left	RIF1	541247	ENSBTAG00000021020	RAP1 interacting factor homolog (yeast) [Source:HGNC Symbol;Acc:23207]
rs109691169	2	44819403	31489 bases to the right	TNFAIP6	493710	ENSBTAG00000007239	Bos taurus tumor necrosis factor, alpha-induced protein 6 (TNFAIP6), mRNA. [Source:RefSeq mRNA;Acc:NM_001007813]
rs109691169	2	44819403	64702 bases to the left	-	-	ENSBTAG00000006907	nebulin [Source:HGNC Symbol;Acc:7720]
rs109691169	2	44819403	111092 bases to the right	LOC100851547	100851547	ENSBTAG00000032369	N-myc (and STAT) interactor [Source:HGNC Symbol;Acc:7854]
rs109691169	2	44819403	142304 bases to the right	RBM43	617625	ENSBTAG00000016217	Bos taurus RNA binding motif protein 43 (RBM43), mRNA. [Source:RefSeq mRNA;Acc:NM_001099168]
rs109691169	2	44819403	327631 bases to the left	ARL5A	519694	ENSBTAG00000002293	Bos taurus ADP-ribosylation factor-like 5A (ARL5A), mRNA. [Source:RefSeq mRNA;Acc:NM_001046245]
rs109691169	2	44819403	361571 bases to the left	CACNB4	282161	ENSBTAG00000002297	calcium channel, voltage-dependent, beta 4 subunit [Source:HGNC Symbol;Acc:1404]
rs41636227	2	46528687	116061 bases to the left	-	-	ENSBTAG00000045819	-
rs41636227	2	46528687	116483 bases to the right	-	-	ENSBTAG00000037325	-
rs41636227	2	46528687	119830 bases to the right	MMADHC	521533	ENSBTAG00000015962	Bos taurus methylmalonic aciduria (cobalamin deficiency) cblD type, with homocystinuria (MMADHC), mRNA. [Source:RefSeq mRNA;Acc:NM_001034541]
rs41636227	2	46528687	194718 bases to the right	LYPD6	100337491	ENSBTAG00000047426	LY6/PLAUR domain containing 6 [Source:HGNC Symbol;Acc:28751]
rs41582945	2	50069820	217124 bases to the left	-	-	ENSBTAG00000044491	U6 spliceosomal RNA [Source:RFAM;Acc:RF00026]
rs41582945	2	50069820	333421 bases to the left	-	-	ENSBTAG00000012376	Uncharacterized protein [Source:UniProtKB/TrEMBL;Acc:E1BCC9]
rs41614530	2	58785906	12396 bases to the right	SPOPL	510817	ENSBTAG00000013455	speckle-type POZ protein-like [Source:HGNC Symbol;Acc:27934]
rs41614530	2	58785906	73515 bases to the left	NXPH2	281956	ENSBTAG00000018147	Bos taurus neurexophilin 2 (NXPH2), mRNA. [Source:RefSeq mRNA;Acc:NM_174406]
rs41614530	2	58785906	166361 bases to the left	-	-	ENSBTAG00000045146	-
rs41614530	2	58785906	230098 bases to the left	-	-	ENSBTAG00000017629	Uncharacterized protein [Source:UniProtKB/TrEMBL;Acc:F1MZY1]
rs41614530	2	58785906	357319 bases to the right	-	-	ENSBTAG00000001627	Uncharacterized protein [Source:UniProtKB/TrEMBL;Acc:E1BBW6]
rs109295123	2	59083405	59820 bases to the right	-	-	ENSBTAG00000001627	Uncharacterized protein [Source:UniProtKB/TrEMBL;Acc:E1BBW6]
rs109295123	2	59083405	236416 bases to the left	SPOPL	510817	ENSBTAG00000013455	speckle-type POZ protein-like [Source:HGNC Symbol;Acc:27934]
rs109295123	2	59083405	292864 bases to the right	HNMT	613413	ENSBTAG00000014432	Bos taurus histamine N-methyltransferase (HNMT), mRNA. [Source:RefSeq mRNA;Acc:NM_001035434]
rs109295123	2	59083405	371014 bases to the left	NXPH2	281956	ENSBTAG00000018147	Bos taurus neurexophilin 2 (NXPH2), mRNA. [Source:RefSeq mRNA;Acc:NM_174406]
rs109295123	2	59083405	463860 bases to the left	-	-	ENSBTAG00000045146	-
rs41638293	2	68231252	120186 bases to the left	DPP10	617222	ENSBTAG00000005235	Bos taurus dipeptidyl-peptidase 10 (non-functional) (DPP10), mRNA. [Source:RefSeq mRNA;Acc:NM_001078070]
rs41638293	2	68231252	303050 bases to the right	-	-	ENSBTAG00000046281	Uncharacterized protein [Source:UniProtKB/TrEMBL;Acc:G3MZ23]
rs43710074	2	73940064	104188 bases to the right	-	-	ENSBTAG00000026822	Uncharacterized protein [Source:UniProtKB/TrEMBL;Acc:E1BBT7]
rs43710074	2	73940064	106572 bases to the left	TSN	509943	ENSBTAG00000006059	Bos taurus translin (TSN), mRNA. [Source:RefSeq mRNA;Acc:NM_001075422]
rs43710074	2	73940064	124765 bases to the left	MKI67IP	509598	ENSBTAG00000019387	Bos taurus MKI67 (FHA domain) interacting nucleolar phosphoprotein (MKI67IP), mRNA. [Source:RefSeq mRNA;Acc:NM_001034354]
rs43710074	2	73940064	216577 bases to the left	-	-	ENSBTAG00000019781	cytoplasmic linker associated protein 1 [Source:HGNC Symbol;Acc:17088]
rs43710074	2	73940064	275484 bases to the left	-	-	ENSBTAG00000043135	U4atac minor spliceosomal RNA [Source:RFAM;Acc:RF00618]
rs43710074	2	73940064	498507 bases to the left	TFCP2L1	518436	ENSBTAG00000007765	transcription factor CP2-like 1 [Source:HGNC Symbol;Acc:17925]
rs110903056	2	76884059	region is within gene	CNTNAP5	100336611	ENSBTAG00000031898	contactin associated protein-like 5 [Source:HGNC Symbol;Acc:18748]
rs109422928	2	80605588	35871 bases to the right	NABP1	613474	ENSBTAG00000018653	Bos taurus oligonucleotide/oligosaccharide-binding fold containing 2A (NABP1), mRNA. [Source:RefSeq mRNA;Acc:NM_001098124]
rs109422928	2	80605588	235908 bases to the left	MYO1B	537282	ENSBTAG00000011256	Bos taurus myosin IB (MYO1B), mRNA. [Source:RefSeq mRNA;Acc:NM_001102199]
rs109422928	2	80605588	252499 bases to the right	SDPR	532333	ENSBTAG00000018497	SDPR protein; Uncharacterized protein [Source:UniProtKB/TrEMBL;Acc:Q17QZ6]
rs109422928	2	80605588	392149 bases to the right	TMEFF2	538354	ENSBTAG00000014832	Bos taurus transmembrane protein with EGF-like and two follistatin-like domains 2 (TMEFF2), mRNA. [Source:RefSeq mRNA;Acc:NM_001076101]
rs109422928	2	80605588	393580 bases to the right	-	-	ENSBTAG00000046400	-
rs41640504	2	85555825	86899 bases to the right	CCDC150	509158	ENSBTAG00000017695	coiled-coil domain containing 150 [Source:HGNC Symbol;Acc:26834]
rs41640504	2	85555825	204667 bases to the right	GTF3C3	522473	ENSBTAG00000007779	general transcription factor IIIC, polypeptide 3, 102kDa [Source:HGNC Symbol;Acc:4666]
rs41640504	2	85555825	243272 bases to the right	C2H2orf66	100296544	ENSBTAG00000047452	Uncharacterized protein [Source:UniProtKB/TrEMBL;Acc:G3N2Z8]
rs41640504	2	85555825	270575 bases to the left	-	-	ENSBTAG00000020696	HECT, C2 and WW domain containing E3 ubiquitin protein ligase 2 [Source:HGNC Symbol;Acc:29853]
rs41640504	2	85555825	279500 bases to the right	PGAP1	504677	ENSBTAG00000020416	Bos taurus post-GPI attachment to proteins 1 (PGAP1), mRNA. [Source:RefSeq mRNA;Acc:NM_001205550]
rs41640504	2	85555825	413423 bases to the right	ANKRD44	526800	ENSBTAG00000031696	Uncharacterized protein [Source:UniProtKB/TrEMBL;Acc:F1MFJ2]
rs41640504	2	85555825	421880 bases to the left	-	-	ENSBTAG00000047862	Uncharacterized protein [Source:UniProtKB/TrEMBL;Acc:G3N0N1]
rs41640504	2	85555825	458718 bases to the left	STK17B	511373	ENSBTAG00000013196	serine/threonine kinase 17b [Source:HGNC Symbol;Acc:11396]
rs109809314	2	93600676	83569 bases to the right	-	-	ENSBTAG00000046521	Uncharacterized protein [Source:UniProtKB/TrEMBL;Acc:G3N149]
rs109809314	2	93600676	257677 bases to the right	PARD3B	535378	ENSBTAG00000010293	par-3 family cell polarity regulator beta [Source:HGNC Symbol;Acc:14446]
rs29014395	2	98822877	region is within gene	CPS1	510506	ENSBTAG00000016662	Bos taurus carbamoyl-phosphate synthase 1, mitochondrial (CPS1), mRNA. [Source:RefSeq mRNA;Acc:NM_001192258]
rs29014395	2	98822877	156346 bases to the left	LANCL1	540559	ENSBTAG00000015066	Bos taurus LanC lantibiotic synthetase component C-like 1 (bacterial) (LANCL1), mRNA. [Source:RefSeq mRNA;Acc:NM_001076227]
rs29014395	2	98822877	267643 bases to the left	MYL1	317657	ENSBTAG00000009707	Bos taurus myosin, light chain 1, alkali; skeletal, fast (MYL1), mRNA. [Source:RefSeq mRNA;Acc:NM_001079578]
rs29014395	2	98822877	324796 bases to the left	-	-	ENSBTAG00000010722	-
rs29014395	2	98822877	365933 bases to the left	ACADL	614508	ENSBTAG00000010579	acyl-CoA dehydrogenase, long chain [Source:HGNC Symbol;Acc:88]
rs29014395	2	98822877	444339 bases to the left	KANSL1L	521270	ENSBTAG00000021600	KAT8 regulatory NSL complex subunit 1-like [Source:HGNC Symbol;Acc:26310]
rs41564978	2	105033439	46047 bases to the left	SHOX	615159	ENSBTAG00000026788	short stature homeobox [Source:HGNC Symbol;Acc:10853]
rs41564978	2	105033439	104895 bases to the right	SMARCAL1	338072	ENSBTAG00000003843	SWI/SNF related, matrix associated, actin dependent regulator of chromatin, subfamily a-like 1 [Source:HGNC Symbol;Acc:11102]
rs41564978	2	105033439	168838 bases to the right	RPL37A	504413	ENSBTAG00000003846	Bos taurus ribosomal protein L37a (RPL37A), mRNA. [Source:RefSeq mRNA;Acc:NM_001035008]
rs41564978	2	105033439	224783 bases to the left	Mar-04	527624	ENSBTAG00000016183	E3 ubiquitin-protein ligase MARCH4 precursor [Source:RefSeq peptide;Acc:NP_001192420]
rs41564978	2	105033439	289003 bases to the left	LOC531945	531945	ENSBTAG00000010426	X-ray repair complementing defective repair in Chinese hamster cells 5 (double-strand-break rejoining) [Source:HGNC Symbol;Acc:12833]
rs41564978	2	105033439	304919 bases to the right	IGFBP2	282260	ENSBTAG00000005596	Uncharacterized protein [Source:UniProtKB/TrEMBL;Acc:F1N2P8]
rs41564978	2	105033439	341480 bases to the right	-	-	ENSBTAG00000048210	Uncharacterized protein [Source:UniProtKB/TrEMBL;Acc:G5E6M6]
rs41564978	2	105033439	345552 bases to the right	IGFBP5	404185	ENSBTAG00000007062	Bos taurus insulin-like growth factor binding protein 5 (IGFBP5), mRNA. [Source:RefSeq mRNA;Acc:NM_001105327]
rs41564978	2	105033439	383165 bases to the left	TMEM169	617045	ENSBTAG00000010413	Bos taurus transmembrane protein 169 (TMEM169), mRNA. [Source:RefSeq mRNA;Acc:NM_001038690]
rs41564978	2	105033439	395427 bases to the left	PECR	617037	ENSBTAG00000006821	peroxisomal trans-2-enoyl-CoA reductase [Source:HGNC Symbol;Acc:18281]
rs41564978	2	105033439	449136 bases to the left	-	-	ENSBTAG00000043119	Small nucleolar RNA SNORA40 [Source:RFAM;Acc:RF00561]
rs41564978	2	105033439	472796 bases to the left	MREG	613445	ENSBTAG00000013215	Bos taurus melanoregulin (MREG), mRNA. [Source:RefSeq mRNA;Acc:NM_001192953]
rs43320119	2	108399388	112504 bases to the left	SLC4A3	535049	ENSBTAG00000014975	solute carrier family 4 (anion exchanger), member 3 [Source:HGNC Symbol;Acc:11029]
rs43320119	2	108399388	127837 bases to the right	-	-	ENSBTAG00000037288	-
rs43320119	2	108399388	138608 bases to the left	STK11IP	515395	ENSBTAG00000038992	serine/threonine kinase 11 interacting protein [Source:HGNC Symbol;Acc:19184]
rs43320119	2	108399388	169558 bases to the left	INHA	281254	ENSBTAG00000009972	Bos taurus inhibin, alpha (INHA), mRNA. [Source:RefSeq mRNA;Acc:NM_174094]
rs43320119	2	108399388	173548 bases to the left	OBSL1	511087	ENSBTAG00000040338	Bos taurus obscurin-like 1 (OBSL1), mRNA. [Source:RefSeq mRNA;Acc:NM_001075491]
rs43320119	2	108399388	195787 bases to the left	TMEM198	768235	ENSBTAG00000020540	Bos taurus transmembrane protein 198 (TMEM198), mRNA. [Source:RefSeq mRNA;Acc:NM_001078110]
rs43320119	2	108399388	202299 bases to the left	CHPF	540002	ENSBTAG00000020539	chondroitin polymerizing factor [Source:HGNC Symbol;Acc:24291]
rs43320119	2	108399388	208371 bases to the left	ASIC4	100848162	ENSBTAG00000020537	acid-sensing (proton-gated) ion channel family member 4 [Source:HGNC Symbol;Acc:21263]
rs43320119	2	108399388	238989 bases to the left	GMPPA	504889	ENSBTAG00000002995	GDP-mannose pyrophosphorylase A [Source:HGNC Symbol;Acc:22923]
rs43320119	2	108399388	251920 bases to the left	SPEG	523490	ENSBTAG00000046176	SPEG complex locus [Source:HGNC Symbol;Acc:16901]
rs43320119	2	108399388	316854 bases to the left	DES	280765	ENSBTAG00000005353	Bos taurus desmin (DES), mRNA. [Source:RefSeq mRNA;Acc:NM_001081575]
rs43320119	2	108399388	357190 bases to the left	DNPEP	506882	ENSBTAG00000021514	Bos taurus aspartyl aminopeptidase (DNPEP), mRNA. [Source:RefSeq mRNA;Acc:NM_001045952]
rs43320119	2	108399388	361246 bases to the left	-	-	ENSBTAG00000046244	-
rs43320119	2	108399388	400956 bases to the left	RESP18	510410	ENSBTAG00000010897	Bos taurus regulated endocrine-specific protein 18 homolog (rat) (RESP18), mRNA. [Source:RefSeq mRNA;Acc:NM_001077897]
rs43320119	2	108399388	417097 bases to the left	LOC617654	617654	ENSBTAG00000013799	-
rs43320119	2	108399388	421137 bases to the left	PTPRN	286810	ENSBTAG00000013798	Bos taurus protein tyrosine phosphatase, receptor type, N (PTPRN), mRNA. [Source:RefSeq mRNA;Acc:NM_001075131]
rs43320119	2	108399388	436277 bases to the left	MIR153-1	100313364	ENSBTAG00000036436	bta-mir-153-1 [Source:miRBase;Acc:MI0009749]
rs43320119	2	108399388	442374 bases to the left	DNAJB2	533668	ENSBTAG00000013782	Bos taurus DnaJ (Hsp40) homolog, subfamily B, member 2 (DNAJB2), mRNA. [Source:RefSeq mRNA;Acc:NM_001034592]
rs43320119	2	108399388	456863 bases to the left	TUBA1D	535605	ENSBTAG00000030973	Bos taurus tubulin, alpha 3d (TUBA1D), mRNA. [Source:RefSeq mRNA;Acc:NM_001046410]
rs43320119	2	108399388	473877 bases to the left	TUBA4A	777775	ENSBTAG00000030974	Bos taurus tubulin, alpha 4a (TUBA4A), mRNA. [Source:RefSeq mRNA;Acc:NM_001078158]
rs43320119	2	108399388	479100 bases to the left	STK16	521237	ENSBTAG00000020613	Bos taurus serine/threonine kinase 16 (STK16), mRNA. [Source:RefSeq mRNA;Acc:NM_001046255]
rs43320119	2	108399388	484302 bases to the left	GLB1L	532551	ENSBTAG00000020611	galactosidase, beta 1-like [Source:HGNC Symbol;Acc:28129]
rs43320119	2	108399388	490890 bases to the left	ANKZF1	507867	ENSBTAG00000020610	Bos taurus ankyrin repeat and zinc finger domain containing 1 (ANKZF1), mRNA. [Source:RefSeq mRNA;Acc:NM_001024497]
rs43320119	2	108399388	497672 bases to the left	ATG9A	540482	ENSBTAG00000020608	Bos taurus ATG9 autophagy related 9 homolog A (S. cerevisiae) (ATG9A), mRNA. [Source:RefSeq mRNA;Acc:NM_001034706]
rs41665543	2	118054344	region is within gene	PID1	510773	ENSBTAG00000037640	Bos taurus phosphotyrosine interaction domain containing 1 (PID1), mRNA. [Source:RefSeq mRNA;Acc:NM_001079584]
rs41665543	2	118054344	9448 bases to the right	-	-	ENSBTAG00000044908	7SK RNA [Source:RFAM;Acc:RF00100]
rs41665543	2	118054344	139787 bases to the right	DNER	540552	ENSBTAG00000016063	delta/notch-like EGF repeat containing [Source:HGNC Symbol;Acc:24456]
rs41665543	2	118054344	175709 bases to the right	-	-	ENSBTAG00000042788	U6 spliceosomal RNA [Source:RFAM;Acc:RF00026]
rs41665543	2	118054344	236335 bases to the right	MIR2284M	100313432	ENSBTAG00000045470	bta-mir-2284m [Source:miRBase;Acc:MI0011459]
rs41578157	2	118966618	4600 bases to the left	-	-	ENSBTAG00000009664	Uncharacterized protein [Source:UniProtKB/TrEMBL;Acc:F6PS28]
rs41578157	2	118966618	9030 bases to the right	-	-	ENSBTAG00000044419	5S ribosomal RNA [Source:RFAM;Acc:RF00001]
rs41578157	2	118966618	57005 bases to the left	SLC16A14	539153	ENSBTAG00000010344	Bos taurus solute carrier family 16, member 14 (monocarboxylic acid transporter 14) (SLC16A14), mRNA. [Source:RefSeq mRNA;Acc:NM_001192187]
rs41578157	2	118966618	62567 bases to the right	LOC787234	787234	ENSBTAG00000007280	Uncharacterized protein [Source:UniProtKB/TrEMBL;Acc:F1MVX4]
rs41578157	2	118966618	84126 bases to the right	-	-	ENSBTAG00000005584	-
rs41578157	2	118966618	87080 bases to the left	FBXO36	617339	ENSBTAG00000010338	Bos taurus F-box protein 36 (FBXO36), mRNA. [Source:RefSeq mRNA;Acc:NM_001082617]
rs41578157	2	118966618	108359 bases to the right	SP110	515204	ENSBTAG00000015752	SP110 nuclear body protein [Source:HGNC Symbol;Acc:5401]
rs41578157	2	118966618	112885 bases to the right	SP140	510377	ENSBTAG00000047133	Uncharacterized protein [Source:UniProtKB/TrEMBL;Acc:G3MZ32]
rs41578157	2	118966618	119869 bases to the left	-	-	ENSBTAG00000042668	U6 spliceosomal RNA [Source:RFAM;Acc:RF00026]
rs41578157	2	118966618	178186 bases to the right	-	-	ENSBTAG00000037989	Uncharacterized protein [Source:UniProtKB/TrEMBL;Acc:F1MWL9]
rs41578157	2	118966618	189495 bases to the left	-	-	ENSBTAG00000043024	U6 spliceosomal RNA [Source:RFAM;Acc:RF00026]
rs41578157	2	118966618	205156 bases to the right	SP140L	100139208	ENSBTAG00000037702	Bos taurus SP140 nuclear body protein-like (SP140L), mRNA. [Source:RefSeq mRNA;Acc:NM_001130765]
rs41578157	2	118966618	237243 bases to the left	TRIP12	514387	ENSBTAG00000021653	Bos taurus thyroid hormone receptor interactor 12 (TRIP12), mRNA. [Source:RefSeq mRNA;Acc:NM_001191203]
rs41578157	2	118966618	249127 bases to the right	-	-	ENSBTAG00000038710	Uncharacterized protein [Source:UniProtKB/TrEMBL;Acc:F1MRU3]
rs41578157	2	118966618	368616 bases to the left	MGC127538	767920	ENSBTAG00000039046	MGC127538 protein; Uncharacterized protein [Source:UniProtKB/TrEMBL;Acc:Q3ZC86]
rs41578157	2	118966618	374018 bases to the right	CAB39	511451	ENSBTAG00000040055	Bos taurus calcium binding protein 39 (CAB39), mRNA. [Source:RefSeq mRNA;Acc:NM_001046087]
rs110632119	2	122409628	27244 bases to the right	-	-	ENSBTAG00000015715	SPOC domain containing 1 [Source:HGNC Symbol;Acc:26338]
rs110632119	2	122409628	49731 bases to the left	PTP4A2	614435	ENSBTAG00000039121	Bos taurus protein tyrosine phosphatase type IVA, member 2 (PTP4A2), mRNA. [Source:RefSeq mRNA;Acc:NM_001104998]
rs110632119	2	122409628	65045 bases to the left	-	-	ENSBTAG00000040518	-
rs110632119	2	122409628	94025 bases to the right	-	-	ENSBTAG00000010657	brain-specific angiogenesis inhibitor 2 [Source:HGNC Symbol;Acc:944]
rs110632119	2	122409628	147830 bases to the right	LOC100849968	100849968	ENSBTAG00000010050	collagen, type XVI, alpha 1 [Source:HGNC Symbol;Acc:2193]
rs110632119	2	122409628	152083 bases to the left	KHDRBS1	538775	ENSBTAG00000012497	Bos taurus KH domain containing, RNA binding, signal transduction associated 1 (KHDRBS1), mRNA. [Source:RefSeq mRNA;Acc:NM_001046442]
rs110632119	2	122409628	195928 bases to the left	TMEM39B	514263	ENSBTAG00000016954	Bos taurus transmembrane protein 39B (TMEM39B), mRNA. [Source:RefSeq mRNA;Acc:NM_001075658]
rs110632119	2	122409628	211305 bases to the right	PEF1	506928	ENSBTAG00000010378	Bos taurus penta-EF-hand domain containing 1 (PEF1), mRNA. [Source:RefSeq mRNA;Acc:NM_001097992]
rs110632119	2	122409628	215048 bases to the right	-	-	ENSBTAG00000045347	Small nucleolar RNA SNORA70 [Source:RFAM;Acc:RF00156]
rs110632119	2	122409628	232359 bases to the right	HCRTR1	282248	ENSBTAG00000010366	Bos taurus hypocretin (orexin) receptor 1 (HCRTR1), mRNA. [Source:RefSeq mRNA;Acc:NM_001048182]
rs110632119	2	122409628	239570 bases to the left	-	-	ENSBTAG00000027930	Ribosomal protein [Source:UniProtKB/TrEMBL;Acc:E1BKD0]
rs110632119	2	122409628	255474 bases to the left	CCDC28B	507607	ENSBTAG00000015104	coiled-coil domain containing 28B [Source:HGNC Symbol;Acc:28163]
rs110632119	2	122409628	259828 bases to the left	IQCC	507606	ENSBTAG00000015103	Bos taurus IQ motif containing C (IQCC), mRNA. [Source:RefSeq mRNA;Acc:NM_001024492]
rs110632119	2	122409628	263118 bases to the left	DCDC2B	514470	ENSBTAG00000026696	Bos taurus doublecortin domain containing 2B (DCDC2B), mRNA. [Source:RefSeq mRNA;Acc:NM_001192375]
rs110632119	2	122409628	267861 bases to the left	TMEM234	100126052	ENSBTAG00000009163	Bos taurus transmembrane protein 234 (TMEM234), mRNA. [Source:RefSeq mRNA;Acc:NM_001105654]
rs110632119	2	122409628	273312 bases to the left	EIF3I	521747	ENSBTAG00000014388	Bos taurus eukaryotic translation initiation factor 3, subunit I (EIF3I), mRNA. [Source:RefSeq mRNA;Acc:NM_001015628]
rs110632119	2	122409628	276195 bases to the right	LOC100849927	100849927	ENSBTAG00000013235	tubulointerstitial nephritis antigen-like 1 [Source:HGNC Symbol;Acc:19168]
rs110632119	2	122409628	281132 bases to the left	MTMR9	521746	ENSBTAG00000014390	Bos taurus myotubularin related protein 9-like (MTMR9), mRNA. [Source:RefSeq mRNA;Acc:NM_001046256]
rs110632119	2	122409628	292380 bases to the left	FAM167B	617897	ENSBTAG00000002027	Bos taurus family with sequence similarity 167, member B (FAM167B), mRNA. [Source:RefSeq mRNA;Acc:NM_001101268]
rs110632119	2	122409628	295805 bases to the left	LCK	508890	ENSBTAG00000012695	Bos taurus lymphocyte-specific protein tyrosine kinase (LCK), mRNA. [Source:RefSeq mRNA;Acc:NM_001034334]
rs110632119	2	122409628	313597 bases to the right	FABP3	281758	ENSBTAG00000016819	Bos taurus fatty acid binding protein 3, muscle and heart (mammary-derived growth inhibitor) (FABP3), mRNA. [Source:RefSeq mRNA;Acc:NM_174313]
rs110632119	2	122409628	321785 bases to the left	HDAC1	404126	ENSBTAG00000012698	Bos taurus histone deacetylase 1 (HDAC1), mRNA. [Source:RefSeq mRNA;Acc:NM_001037444]
rs110632119	2	122409628	332743 bases to the right	LOC532108	532108	ENSBTAG00000039994	Uncharacterized protein [Source:UniProtKB/TrEMBL;Acc:F1MXF0]
rs110632119	2	122409628	352617 bases to the left	MARCKSL1	539555	ENSBTAG00000046862	Bos taurus MARCKS-like 1 (MARCKSL1), mRNA. [Source:RefSeq mRNA;Acc:NM_001076172]
rs110632119	2	122409628	374930 bases to the right	ZCCHC17	538816	ENSBTAG00000016818	Bos taurus zinc finger, CCHC domain containing 17 (ZCCHC17), mRNA. [Source:RefSeq mRNA;Acc:NM_001034652]
rs110632119	2	122409628	376190 bases to the left	LOC614396	614396	ENSBTAG00000037902	family with sequence similarity 229, member A [Source:HGNC Symbol;Acc:44652]
rs110632119	2	122409628	377547 bases to the left	TSSK3	538659	ENSBTAG00000020652	testis-specific serine kinase 3 [Source:HGNC Symbol;Acc:15473]
rs110632119	2	122409628	379791 bases to the left	BSDC1	505545	ENSBTAG00000020655	Bos taurus BSD domain containing 1 (BSDC1), transcript variant 1, mRNA. [Source:RefSeq mRNA;Acc:NM_001035026]
rs110632119	2	122409628	405158 bases to the right	SERINC2	513593	ENSBTAG00000011582	Bos taurus serine incorporator 2 (SERINC2), mRNA. [Source:RefSeq mRNA;Acc:NM_001035285]
rs110632119	2	122409628	414708 bases to the right	LOC101902670	101902670	ENSBTAG00000035081	Serine incorporator 2 [Source:UniProtKB/Swiss-Prot;Acc:Q58CW5]
rs110632119	2	122409628	433941 bases to the left	LOC789869	789869	ENSBTAG00000046044	Uncharacterized protein [Source:UniProtKB/TrEMBL;Acc:G3MXM9]
rs110632119	2	122409628	480244 bases to the right	SNRNP40	534645	ENSBTAG00000016817	Bos taurus small nuclear ribonucleoprotein 40kDa (U5) (SNRNP40), mRNA. [Source:RefSeq mRNA;Acc:NM_001046382]
rs109456740	2	125098723	region is within gene	EPB41	281753	ENSBTAG00000006667	Bos taurus erythrocyte membrane protein band 4.1 (elliptocytosis 1, RH-linked) (EPB41), mRNA. [Source:RefSeq mRNA;Acc:NM_174311]
rs109456740	2	125098723	87604 bases to the left	TMEM200B	100848266	ENSBTAG00000047524	transmembrane protein 200B [Source:HGNC Symbol;Acc:33785]
rs109456740	2	125098723	115114 bases to the right	-	-	ENSBTAG00000003202	opioid receptor, delta 1 [Source:HGNC Symbol;Acc:8153]
rs109456740	2	125098723	116485 bases to the left	SRSF4	614310	ENSBTAG00000013309	Bos taurus serine/arginine-rich splicing factor 4 (SRSF4), mRNA. [Source:RefSeq mRNA;Acc:NM_001101231]
rs109456740	2	125098723	148762 bases to the left	MECR	353301	ENSBTAG00000017253	trans-2-enoyl-CoA reductase, mitochondrial precursor [Source:RefSeq peptide;Acc:NP_858055]
rs109456740	2	125098723	183251 bases to the left	-	-	ENSBTAG00000043464	U6 spliceosomal RNA [Source:RFAM;Acc:RF00026]
rs109456740	2	125098723	191827 bases to the left	PTPRU	535675	ENSBTAG00000012848	protein tyrosine phosphatase, receptor type, U [Source:HGNC Symbol;Acc:9683]
rs109456740	2	125098723	196005 bases to the right	YTHDF2	541050	ENSBTAG00000015771	Bos taurus YTH domain family, member 2 (YTHDF2), mRNA. [Source:RefSeq mRNA;Acc:NM_001076253]
rs109456740	2	125098723	235607 bases to the right	-	-	ENSBTAG00000043380	U6 spliceosomal RNA [Source:RFAM;Acc:RF00026]
rs109456740	2	125098723	244792 bases to the right	GMEB1	540374	ENSBTAG00000001160	Bos taurus glucocorticoid modulatory element binding protein 1 (GMEB1), mRNA. [Source:RefSeq mRNA;Acc:NM_001046475]
rs109456740	2	125098723	291576 bases to the right	-	-	ENSBTAG00000042723	U11 spliceosomal RNA [Source:RFAM;Acc:RF00548]
rs109456740	2	125098723	295588 bases to the right	TAF12	614227	ENSBTAG00000026660	Bos taurus TAF12 RNA polymerase II, TATA box binding protein (TBP)-associated factor, 20kDa (TAF12), mRNA. [Source:RefSeq mRNA;Acc:NM_001034754]
rs109456740	2	125098723	327363 bases to the right	RAB42	514286	ENSBTAG00000021525	RAB42, member RAS oncogene family [Source:HGNC Symbol;Acc:28702]
rs109456740	2	125098723	336204 bases to the right	-	-	ENSBTAG00000048228	Hypothetical LOC100174923 protein; Uncharacterized protein [Source:UniProtKB/TrEMBL;Acc:B5AGT0]
rs109456740	2	125098723	337450 bases to the right	-	-	ENSBTAG00000042986	Small nucleolar RNA SNORA16B/SNORA16A family [Source:RFAM;Acc:RF00190]
rs109456740	2	125098723	338072 bases to the right	-	-	ENSBTAG00000042871	Small nucleolar RNA SNORA44 [Source:RFAM;Acc:RF00405]
rs109456740	2	125098723	338422 bases to the right	-	-	ENSBTAG00000043315	Small nucleolar RNA SNORA61 [Source:RFAM;Acc:RF00420]
rs109456740	2	125098723	339165 bases to the right	-	-	ENSBTAG00000042553	Small nucleolar RNA SNORD99 [Source:RFAM;Acc:RF00608]
rs109456740	2	125098723	340662 bases to the right	TRNAU1AP	532582	ENSBTAG00000010393	Bos taurus tRNA selenocysteine 1 associated protein 1 (TRNAU1AP), mRNA. [Source:RefSeq mRNA;Acc:NM_001075967]
rs109456740	2	125098723	369738 bases to the right	RCC1	534142	ENSBTAG00000003788	Bos taurus regulator of chromosome condensation 1 (RCC1), mRNA. [Source:RefSeq mRNA;Acc:NM_001105408]
rs109456740	2	125098723	401037 bases to the right	-	-	ENSBTAG00000046050	Small nucleolar RNA SNORA73 family [Source:RFAM;Acc:RF00045]
rs109456740	2	125098723	401970 bases to the right	-	-	ENSBTAG00000046681	Small nucleolar RNA SNORA73 family [Source:RFAM;Acc:RF00045]
rs109456740	2	125098723	402899 bases to the right	-	-	ENSBTAG00000045668	Small nucleolar RNA SNORA73 family [Source:RFAM;Acc:RF00045]
rs109456740	2	125098723	408897 bases to the right	PHACTR4	514644	ENSBTAG00000002727	Bos taurus phosphatase and actin regulator 4 (PHACTR4), mRNA. [Source:RefSeq mRNA;Acc:NM_001102007]
rs110776216	2	131968682	region is within gene	ECE1	281133	ENSBTAG00000002977	Bos taurus endothelin converting enzyme 1 (ECE1), mRNA. [Source:RefSeq mRNA;Acc:NM_181009]
rs110776216	2	131968682	111040 bases to the left	ALPL	280994	ENSBTAG00000008951	Bos taurus alkaline phosphatase, liver/bone/kidney (ALPL), mRNA. [Source:RefSeq mRNA;Acc:NM_176858]
rs110776216	2	131968682	128880 bases to the right	EIF4G3	534618	ENSBTAG00000040215	Uncharacterized protein [Source:UniProtKB/TrEMBL;Acc:E1BLC8]
rs110776216	2	131968682	154547 bases to the left	-	-	ENSBTAG00000042825	U6 spliceosomal RNA [Source:RFAM;Acc:RF00026]
rs110776216	2	131968682	192559 bases to the left	RAP1GAP	532839	ENSBTAG00000008952	Bos taurus RAP1 GTPase activating protein (RAP1GAP), mRNA. [Source:RefSeq mRNA;Acc:NM_001076888]
rs110776216	2	131968682	272077 bases to the left	USP48	100141158	ENSBTAG00000006940	ubiquitin specific peptidase 48 [Source:HGNC Symbol;Acc:18533]
rs110776216	2	131968682	308863 bases to the left	-	-	ENSBTAG00000044807	Small nucleolar RNA U13 [Source:RFAM;Acc:RF01210]
rs110776216	2	131968682	371358 bases to the left	LDLRAD2	520964	ENSBTAG00000001784	low density lipoprotein receptor class A domain containing 2 [Source:HGNC Symbol;Acc:32071]
rs110776216	2	131968682	381184 bases to the left	HSPG2	444872	ENSBTAG00000017122	heparan sulfate proteoglycan 2 [Source:HGNC Symbol;Acc:5273]
rs109612955	3	1310626	region is within gene	CD247	281056	ENSBTAG00000012700	Bos taurus CD247 molecule (CD247), mRNA. [Source:RefSeq mRNA;Acc:NM_174012]
rs109612955	3	1310626	17560 bases to the right	POU2F1	512840	ENSBTAG00000024534	Bos taurus POU class 2 homeobox 1 (POU2F1), mRNA. [Source:RefSeq mRNA;Acc:NM_001075582]
rs109612955	3	1310626	102258 bases to the left	CREG1	530908	ENSBTAG00000008931	cellular repressor of E1A-stimulated genes 1 [Source:HGNC Symbol;Acc:2351]
rs109612955	3	1310626	180401 bases to the left	RCSD1	512205	ENSBTAG00000014151	RCSD domain containing 1 [Source:HGNC Symbol;Acc:28310]
rs109612955	3	1310626	297892 bases to the left	MPZL1	539387	ENSBTAG00000002823	Bos taurus myelin protein zero-like 1 (MPZL1), mRNA. [Source:RefSeq mRNA;Acc:NM_001076158]
rs109612955	3	1310626	346059 bases to the right	DUSP27	100124500	ENSBTAG00000008652	dual specificity phosphatase 27 (putative) [Source:HGNC Symbol;Acc:25034]
rs109612955	3	1310626	405142 bases to the left	ADCY10	521844	ENSBTAG00000001052	adenylate cyclase 10 (soluble) [Source:HGNC Symbol;Acc:21285]
rs109612955	3	1310626	415878 bases to the right	GPA33	518646	ENSBTAG00000009148	Bos taurus glycoprotein A33 (transmembrane) (GPA33), mRNA. [Source:RefSeq mRNA;Acc:NM_001035330]
rs110228865	3	13109132	175083 bases to the left	-	-	ENSBTAG00000044474	-
rs110228865	3	13109132	201539 bases to the left	-	-	ENSBTAG00000000964	Fc receptor-like 5 [Source:HGNC Symbol;Acc:18508]
rs110228865	3	13109132	391555 bases to the left	FCRL3	515085	ENSBTAG00000039702	Fc receptor-like 3 [Source:HGNC Symbol;Acc:18506]
rs110228865	3	13109132	461145 bases to the left	FCRL1	517846	ENSBTAG00000005891	Bos taurus Fc receptor-like 1 (FCRL1), mRNA. [Source:RefSeq mRNA;Acc:NM_001102045]
rs29011589	3	14884969	4712 bases to the right	KIAA0907	530205	ENSBTAG00000000108	KIAA0907 [Source:HGNC Symbol;Acc:29145]
rs29011589	3	14884969	11564 bases to the right	MIR1940	100313293	ENSBTAG00000045209	Small Cajal body specific RNA 15 [Source:RFAM;Acc:RF00426]
rs29011589	3	14884969	12346 bases to the left	-	-	ENSBTAG00000046885	relaxin/insulin-like family peptide receptor 4 [Source:HGNC Symbol;Acc:14666]
rs29011589	3	14884969	16044 bases to the right	-	-	ENSBTAG00000042559	Small nucleolar RNA SNORA42/SNORA80 family [Source:RFAM;Acc:RF00406]
rs29011589	3	14884969	16776 bases to the left	ARHGEF2	505940	ENSBTAG00000000113	Bos taurus Rho/Rac guanine nucleotide exchange factor (GEF) 2 (ARHGEF2), mRNA. [Source:RefSeq mRNA;Acc:NM_001098881]
rs29011589	3	14884969	23172 bases to the right	RIT1	533646	ENSBTAG00000000105	Bos taurus Ras-like without CAAX 1 (RIT1), mRNA. [Source:RefSeq mRNA;Acc:NM_001098078]
rs29011589	3	14884969	41814 bases to the right	SYT11	618177	ENSBTAG00000011209	Bos taurus synaptotagmin XI (SYT11), mRNA. [Source:RefSeq mRNA;Acc:NM_001099171]
rs29011589	3	14884969	69791 bases to the left	SSR2	506530	ENSBTAG00000001212	signal sequence receptor, beta (translocon-associated protein beta) [Source:HGNC Symbol;Acc:11324]
rs29011589	3	14884969	82839 bases to the right	-	-	ENSBTAG00000045596	Uncharacterized protein [Source:UniProtKB/TrEMBL;Acc:G3MXV6]
rs29011589	3	14884969	93784 bases to the left	-	-	ENSBTAG00000001214	-
rs29011589	3	14884969	103301 bases to the left	-	-	ENSBTAG00000001548	ubiquilin 4 [Source:HGNC Symbol;Acc:1237]
rs29011589	3	14884969	118094 bases to the left	LAMTOR2	616375	ENSBTAG00000011754	Bos taurus late endosomal/lysosomal adaptor, MAPK and MTOR activator 2 (LAMTOR2), mRNA. [Source:RefSeq mRNA;Acc:NM_001034791]
rs29011589	3	14884969	122316 bases to the left	RAB25	506482	ENSBTAG00000018914	Bos taurus RAB25, member RAS oncogene family (RAB25), mRNA. [Source:RefSeq mRNA;Acc:NM_001017936]
rs29011589	3	14884969	124758 bases to the right	GON4L	526125	ENSBTAG00000020356	Bos taurus gon-4-like (C. elegans) (GON4L), mRNA. [Source:RefSeq mRNA;Acc:NM_001192625]
rs29011589	3	14884969	134658 bases to the left	MEX3A	618154	ENSBTAG00000019158	Bos taurus mex-3 homolog A (C. elegans) (MEX3A), mRNA. [Source:RefSeq mRNA;Acc:NM_001206290]
rs29011589	3	14884969	135457 bases to the left	-	-	ENSBTAG00000043828	-
rs29011589	3	14884969	169707 bases to the left	LMNA	404144	ENSBTAG00000017574	lamin A/C [Source:HGNC Symbol;Acc:6636]
rs29011589	3	14884969	205753 bases to the left	SEMA4A	510239	ENSBTAG00000012228	sema domain, immunoglobulin domain (Ig), transmembrane domain (TM) and short cytoplasmic domain, (semaphorin) 4A [Source:HGNC Symbol;Acc:10729]
rs29011589	3	14884969	208536 bases to the right	MSTO1	535567	ENSBTAG00000026613	Bos taurus misato homolog 1 (Drosophila) (MSTO1), mRNA. [Source:RefSeq mRNA;Acc:NM_001046408]
rs29011589	3	14884969	221168 bases to the right	DAP3	504320	ENSBTAG00000001199	Bos taurus death associated protein 3 (DAP3), mRNA. [Source:RefSeq mRNA;Acc:NM_001113294]
rs29011589	3	14884969	240173 bases to the left	SLC25A44	505860	ENSBTAG00000009431	Bos taurus solute carrier family 25, member 44 (SLC25A44), mRNA. [Source:RefSeq mRNA;Acc:NM_001077857]
rs29011589	3	14884969	257223 bases to the left	PMF1	616311	ENSBTAG00000009432	Bos taurus polyamine-modulated factor 1 (PMF1), mRNA. [Source:RefSeq mRNA;Acc:NM_001038212]
rs29011589	3	14884969	280568 bases to the left	BGLAP	281646	ENSBTAG00000009433	Bos taurus bone gamma-carboxyglutamate (gla) protein (BGLAP), mRNA. [Source:RefSeq mRNA;Acc:NM_174249]
rs29011589	3	14884969	282092 bases to the left	PAQR6	516498	ENSBTAG00000009434	Bos taurus progestin and adipoQ receptor family member VI (PAQR6), mRNA. [Source:RefSeq mRNA;Acc:NM_001046225]
rs29011589	3	14884969	287848 bases to the left	SMG5	513598	ENSBTAG00000009435	Bos taurus smg-5 homolog, nonsense mediated mRNA decay factor (C. elegans) (SMG5), mRNA. [Source:RefSeq mRNA;Acc:NM_001083679]
rs29011589	3	14884969	291862 bases to the right	ASH1L	540563	ENSBTAG00000003954	ash1 (absent, small, or homeotic)-like (Drosophila) [Source:HGNC Symbol;Acc:19088]
rs29011589	3	14884969	317255 bases to the left	TMEM79	513599	ENSBTAG00000009436	Bos taurus transmembrane protein 79 (TMEM79), mRNA. [Source:RefSeq mRNA;Acc:NM_001014920]
rs29011589	3	14884969	323572 bases to the left	C3H1orf85	100125876	ENSBTAG00000006364	chromosome 1 open reading frame 85 [Source:HGNC Symbol;Acc:29436]
rs29011589	3	14884969	331664 bases to the left	CCT3	504735	ENSBTAG00000006370	Bos taurus chaperonin containing TCP1, subunit 3 (gamma) (CCT3), mRNA. [Source:RefSeq mRNA;Acc:NM_001017934]
rs29011589	3	14884969	346489 bases to the left	TSACC	767912	ENSBTAG00000006373	Bos taurus chromosome 3 open reading frame, human C1orf182 (TSACC), mRNA. [Source:RefSeq mRNA;Acc:NM_001076989]
rs29011589	3	14884969	377553 bases to the left	RHBG	282709	ENSBTAG00000012234	Ammonium transporter Rh type B [Source:UniProtKB/Swiss-Prot;Acc:Q95M77]
rs29011589	3	14884969	422446 bases to the left	-	-	ENSBTAG00000045718	-
rs29011589	3	14884969	471078 bases to the right	RUSC1	100125592	ENSBTAG00000003948	Bos taurus farnesyl diphosphate synthase (FDPS), mRNA. [Source:RefSeq mRNA;Acc:NM_177497]
rs29011589	3	14884969	471229 bases to the left	MEF2D	100336730	ENSBTAG00000046545	Bos taurus myocyte enhancer factor 2D (MEF2D), mRNA. [Source:RefSeq mRNA;Acc:NM_001205178]
rs41587421	3	19536825	region is within gene	PI4KB	286846	ENSBTAG00000007320	phosphatidylinositol 4-kinase, catalytic, beta [Source:HGNC Symbol;Acc:8984]
rs41587421	3	19536825	15711 bases to the right	ZNF687	787675	ENSBTAG00000007318	zinc finger protein 687 [Source:HGNC Symbol;Acc:29277]
rs41587421	3	19536825	26254 bases to the left	RFX5	539884	ENSBTAG00000017580	regulatory factor X, 5 (influences HLA class II expression) [Source:HGNC Symbol;Acc:9986]
rs41587421	3	19536825	42485 bases to the right	-	-	ENSBTAG00000042404	U6 spliceosomal RNA [Source:RFAM;Acc:RF00026]
rs41587421	3	19536825	43348 bases to the left	SELENBP1	510154	ENSBTAG00000008091	Bos taurus selenium binding protein 1 (SELENBP1), mRNA. [Source:RefSeq mRNA;Acc:NM_001046048]
rs41587421	3	19536825	48136 bases to the right	-	-	ENSBTAG00000019709	Ferritin [Source:UniProtKB/TrEMBL;Acc:E1BAM4]
rs41587421	3	19536825	61596 bases to the right	PSMD4	282016	ENSBTAG00000006101	Bos taurus proteasome (prosome, macropain) 26S subunit, non-ATPase, 4 (PSMD4), mRNA. [Source:RefSeq mRNA;Acc:NM_001013598]
rs41587421	3	19536825	77170 bases to the right	PIP5K1A	100125224	ENSBTAG00000006099	Bos taurus phosphatidylinositol-4-phosphate 5-kinase, type I, alpha (PIP5K1A), mRNA. [Source:RefSeq mRNA;Acc:NM_001103109]
rs41587421	3	19536825	122225 bases to the left	PSMB4	506203	ENSBTAG00000021288	Bos taurus proteasome (prosome, macropain) subunit, beta type, 4 (PSMB4), mRNA. [Source:RefSeq mRNA;Acc:NM_001034266]
rs41587421	3	19536825	125980 bases to the left	POGZ	535254	ENSBTAG00000021289	pogo transposable element with ZNF domain [Source:HGNC Symbol;Acc:18801]
rs41587421	3	19536825	129968 bases to the right	VPS72	534883	ENSBTAG00000018074	Bos taurus vacuolar protein sorting 72 homolog (S. cerevisiae) (VPS72), mRNA. [Source:RefSeq mRNA;Acc:NM_001015658]
rs41587421	3	19536825	142525 bases to the right	TMOD4	505645	ENSBTAG00000018071	Bos taurus tropomodulin 4 (muscle) (TMOD4), mRNA. [Source:RefSeq mRNA;Acc:NM_001075215]
rs41587421	3	19536825	147536 bases to the right	SCNM1	505644	ENSBTAG00000018070	Bos taurus sodium channel modifier 1 (SCNM1), mRNA. [Source:RefSeq mRNA;Acc:NM_001034254]
rs41587421	3	19536825	150535 bases to the right	LYSMD1	510653	ENSBTAG00000020395	LysM, putative peptidoglycan-binding, domain containing 1 [Source:HGNC Symbol;Acc:32070]
rs41587421	3	19536825	159056 bases to the right	TNFAIP8L2	510652	ENSBTAG00000020394	Bos taurus tumor necrosis factor, alpha-induced protein 8-like 2 (TNFAIP8L2), mRNA. [Source:RefSeq mRNA;Acc:NM_001034389]
rs41587421	3	19536825	180895 bases to the right	SEMA6C	524464	ENSBTAG00000007281	sema domain, transmembrane domain (TM), and cytoplasmic domain, (semaphorin) 6C [Source:HGNC Symbol;Acc:10740]
rs41587421	3	19536825	203382 bases to the right	GABPB2	540818	ENSBTAG00000015371	Bos taurus GA binding protein transcription factor, beta subunit 2 (GABPB2), mRNA. [Source:RefSeq mRNA;Acc:NM_001076242]
rs41587421	3	19536825	226071 bases to the right	MLLT11	539519	ENSBTAG00000015369	Bos taurus myeloid/lymphoid or mixed-lineage leukemia (trithorax homolog, Drosophila); translocated to, 11 (MLLT11), mRNA. [Source:RefSeq mRNA;Acc:NM_001076169]
rs41587421	3	19536825	227503 bases to the left	CGN	533725	ENSBTAG00000017564	cingulin [Source:HGNC Symbol;Acc:17429]
rs41587421	3	19536825	231985 bases to the right	CDC42SE1	614042	ENSBTAG00000015363	Bos taurus CDC42 small effector 1 (CDC42SE1), mRNA. [Source:RefSeq mRNA;Acc:NM_001035112]
rs41587421	3	19536825	240255 bases to the right	C3H1orf56	614476	ENSBTAG00000015349	chromosome 1 open reading frame 56 [Source:HGNC Symbol;Acc:26045]
rs41587421	3	19536825	242635 bases to the right	BNIPL	614493	ENSBTAG00000015345	Bos taurus BCL2/adenovirus E1B 19kD interacting protein like (BNIPL), mRNA. [Source:RefSeq mRNA;Acc:NM_001079621]
rs41587421	3	19536825	247510 bases to the left	TUFT1	282104	ENSBTAG00000017566	tuftelin 1 [Source:HGNC Symbol;Acc:12422]
rs41587421	3	19536825	249868 bases to the left	-	-	ENSBTAG00000042218	Small nucleolar RNA SNORA11 [Source:RFAM;Acc:RF00614]
rs41587421	3	19536825	251381 bases to the right	PRUNE	524973	ENSBTAG00000015336	Bos taurus prune homolog (Drosophila) (PRUNE), mRNA. [Source:RefSeq mRNA;Acc:NM_001035352]
rs41587421	3	19536825	271658 bases to the right	FAM63A	505719	ENSBTAG00000015329	family with sequence similarity 63, member A [Source:HGNC Symbol;Acc:25648]
rs41587421	3	19536825	276337 bases to the left	-	-	ENSBTAG00000024407	-
rs41587421	3	19536825	281964 bases to the right	ANXA9	528055	ENSBTAG00000015304	Bos taurus annexin A9 (ANXA9), mRNA. [Source:RefSeq mRNA;Acc:NM_001035373]
rs41587421	3	19536825	298192 bases to the right	CERS2	539223	ENSBTAG00000000099	Bos taurus ceramide synthase 2 (CERS2), mRNA. [Source:RefSeq mRNA;Acc:NM_001034667]
rs41587421	3	19536825	307446 bases to the right	SETDB1	100138100	ENSBTAG00000000098	SET domain, bifurcated 1 [Source:HGNC Symbol;Acc:10761]
rs41587421	3	19536825	332199 bases to the left	SNX27	513214	ENSBTAG00000001942	Bos taurus sorting nexin family member 27 (SNX27), mRNA. [Source:RefSeq mRNA;Acc:NM_001098956]
rs41587421	3	19536825	377047 bases to the left	-	-	ENSBTAG00000045323	Small nucleolar RNA SNORD112 [Source:RFAM;Acc:RF01169]
rs41587421	3	19536825	417122 bases to the left	CELF3	513347	ENSBTAG00000019131	Bos taurus CUGBP, Elav-like family member 3 (CELF3), mRNA. [Source:RefSeq mRNA;Acc:NM_001076845]
rs41587421	3	19536825	419263 bases to the right	ARNT	281010	ENSBTAG00000021037	Bos taurus aryl hydrocarbon receptor nuclear translocator (ARNT), mRNA. [Source:RefSeq mRNA;Acc:NM_173993]
rs41587421	3	19536825	438594 bases to the left	RIIAD1	767988	ENSBTAG00000032733	Bos taurus regulatory subunit of type II PKA R-subunit (RIIa) domain containing 1 (RIIAD1), mRNA. [Source:RefSeq mRNA;Acc:NM_001077049]
rs41587421	3	19536825	458173 bases to the right	CTSK	513038	ENSBTAG00000021035	Bos taurus cathepsin K (CTSK), mRNA. [Source:RefSeq mRNA;Acc:NM_001034435]
rs41587421	3	19536825	469424 bases to the left	MRPL9	505981	ENSBTAG00000000797	Bos taurus mitochondrial ribosomal protein L9 (MRPL9), mRNA. [Source:RefSeq mRNA;Acc:NM_001035029]
rs41587421	3	19536825	479702 bases to the left	OAZ3	531865	ENSBTAG00000021591	Bos taurus ornithine decarboxylase antizyme 3 (OAZ3), mRNA. [Source:RefSeq mRNA;Acc:NM_001172708]
rs41587421	3	19536825	485185 bases to the left	TDRKH	515706	ENSBTAG00000021594	tudor and KH domain-containing protein [Source:RefSeq peptide;Acc:NP_001098845]
rs41587421	3	19536825	487477 bases to the right	CTSS	327711	ENSBTAG00000017135	Bos taurus cathepsin S (CTSS), mRNA. [Source:RefSeq mRNA;Acc:NM_001033615]
rs41255603	3	20773550	region is within gene	HIST2H2BE	537985	ENSBTAG00000038025	Bos taurus histone cluster 2, H2be (HIST2H2BE), mRNA. [Source:RefSeq mRNA;Acc:NM_001099384]
rs41255603	3	20773550	2535 bases to the left	-	-	ENSBTAG00000040098	Histone H2A [Source:UniProtKB/TrEMBL;Acc:F1MRN2]
rs41255603	3	20773550	3081 bases to the left	HIST2H2AB	614974	ENSBTAG00000038476	histone cluster 2, H2ab [Source:HGNC Symbol;Acc:20508]
rs41255603	3	20773550	13146 bases to the left	BOLA1	509530	ENSBTAG00000006050	Bos taurus bolA homolog 1 (E. coli) (BOLA1), mRNA. [Source:RefSeq mRNA;Acc:NM_001034352]
rs41255603	3	20773550	17556 bases to the left	SV2A	280936	ENSBTAG00000001599	Bos taurus synaptic vesicle glycoprotein 2A (SV2A), mRNA. [Source:RefSeq mRNA;Acc:NM_173962]
rs41255603	3	20773550	17794 bases to the right	LOC619141	619141	ENSBTAG00000032458	histone cluster 2, H3a [Source:HGNC Symbol;Acc:20505]
rs41255603	3	20773550	19286 bases to the right	LOC541108	541108	ENSBTAG00000032456	histone H2A type 2-C [Source:RefSeq peptide;Acc:NP_001075189]
rs41255603	3	20773550	20032 bases to the right	HIST2H2BE	537985	ENSBTAG00000032455	Histone H2B type 1 [Source:UniProtKB/Swiss-Prot;Acc:P62808]
rs41255603	3	20773550	29616 bases to the right	HIST2H2BE	537985	ENSBTAG00000038604	Bos taurus histone H2B-like (H2B), mRNA. [Source:RefSeq mRNA;Acc:NM_001037469]
rs41255603	3	20773550	30649 bases to the right	LOC541108	541108	ENSBTAG00000046003	histone H2A type 2-C [Source:RefSeq peptide;Acc:NP_001075189]
rs41255603	3	20773550	32169 bases to the right	LOC619141	619141	ENSBTAG00000046368	Histone H3.2 [Source:UniProtKB/Swiss-Prot;Acc:P84227]
rs41255603	3	20773550	37893 bases to the right	LOC617875	617875	ENSBTAG00000032453	-
rs41255603	3	20773550	42265 bases to the left	SF3B4	506123	ENSBTAG00000012495	Bos taurus splicing factor 3b, subunit 4, 49kDa (SF3B4), mRNA. [Source:RefSeq mRNA;Acc:NM_001205584]
rs41255603	3	20773550	46809 bases to the left	MTMR11	506122	ENSBTAG00000012496	myotubularin related protein 11 [Source:HGNC Symbol;Acc:24307]
rs41255603	3	20773550	50176 bases to the right	LOC619141	619141	ENSBTAG00000032452	-
rs41255603	3	20773550	51640 bases to the right	H2B	787581	ENSBTAG00000032451	Histone H2B [Source:UniProtKB/TrEMBL;Acc:A6QQ28]
rs41255603	3	20773550	61470 bases to the left	OTUD7B	525579	ENSBTAG00000001586	OTU domain containing 7B [Source:HGNC Symbol;Acc:16683]
rs41255603	3	20773550	74429 bases to the right	FCGR1A	282227	ENSBTAG00000008592	Bos taurus Fc fragment of IgG, high affinity Ia, receptor (CD64) (FCGR1A), mRNA. [Source:RefSeq mRNA;Acc:NM_174538]
rs41255603	3	20773550	97456 bases to the right	LOC788142	788142	ENSBTAG00000037565	Bos taurus phosphodiesterase 4D interacting protein-like (LOC788142), mRNA. [Source:RefSeq mRNA;Acc:NM_001099207]
rs41255603	3	20773550	172854 bases to the left	VPS45	541230	ENSBTAG00000020635	vacuolar protein sorting 45 homolog (S. cerevisiae) [Source:HGNC Symbol;Acc:14579]
rs41255603	3	20773550	188378 bases to the right	MGC134040	767972	ENSBTAG00000022741	Bos taurus uncharacterized protein MGC134040 (MGC134040), transcript variant 1, mRNA. [Source:RefSeq mRNA;Acc:NM_001077037]
rs41255603	3	20773550	244766 bases to the left	PLEKHO1	788251	ENSBTAG00000004852	Bos taurus pleckstrin homology domain containing, family O member 1 (PLEKHO1), mRNA. [Source:RefSeq mRNA;Acc:NM_001083797]
rs41255603	3	20773550	308331 bases to the left	ANP32E	507203	ENSBTAG00000016730	Bos taurus acidic (leucine-rich) nuclear phosphoprotein 32 family, member E (ANP32E), mRNA. [Source:RefSeq mRNA;Acc:NM_001075306]
rs41255603	3	20773550	338544 bases to the right	-	-	ENSBTAG00000027263	-
rs41255603	3	20773550	346351 bases to the left	CA14	509027	ENSBTAG00000021481	carbonic anhydrase XIV [Source:HGNC Symbol;Acc:1372]
rs41255603	3	20773550	353833 bases to the left	APH1A	539247	ENSBTAG00000021482	Bos taurus anterior pharynx defective 1 homolog A (C. elegans) (APH1A), mRNA. [Source:RefSeq mRNA;Acc:NM_001034670]
rs41255603	3	20773550	360004 bases to the left	C3H1orf54	614807	ENSBTAG00000021485	chromosome 1 open reading frame 54 [Source:HGNC Symbol;Acc:26258]
rs41255603	3	20773550	368726 bases to the right	-	-	ENSBTAG00000044226	U1 spliceosomal RNA [Source:RFAM;Acc:RF00003]
rs41255603	3	20773550	369258 bases to the left	C3H1orf54	614807	ENSBTAG00000021487	chromosome 1 open reading frame 51 [Source:HGNC Symbol;Acc:25200]
rs41255603	3	20773550	378886 bases to the left	MRPS21	614343	ENSBTAG00000024378	Bos taurus mitochondrial ribosomal protein S21 (MRPS21), mRNA. [Source:RefSeq mRNA;Acc:NM_001113307]
rs41255603	3	20773550	399357 bases to the left	PRPF3	510322	ENSBTAG00000013946	pre-mRNA processing factor 3 [Source:HGNC Symbol;Acc:17348]
rs41255603	3	20773550	414479 bases to the right	-	-	ENSBTAG00000047584	U1 spliceosomal RNA [Source:RFAM;Acc:RF00003]
rs41255603	3	20773550	426113 bases to the right	-	-	ENSBTAG00000046081	U1 spliceosomal RNA [Source:RFAM;Acc:RF00003]
rs41255603	3	20773550	427962 bases to the left	RPRD2	614766	ENSBTAG00000014984	regulation of nuclear pre-mRNA domain containing 2 [Source:HGNC Symbol;Acc:29039]
rs110377867	3	27775697	region is within gene	VANGL1	513056	ENSBTAG00000005788	VANGL planar cell polarity protein 1 [Source:HGNC Symbol;Acc:15512]
rs110377867	3	27775697	46281 bases to the left	CASQ2	528555	ENSBTAG00000011500	Bos taurus calsequestrin 2 (cardiac muscle) (CASQ2), mRNA. [Source:RefSeq mRNA;Acc:NM_001035374]
rs110377867	3	27775697	179006 bases to the left	NHLH2	525699	ENSBTAG00000015067	Bos taurus nescient helix loop helix 2 (NHLH2), mRNA. [Source:RefSeq mRNA;Acc:NM_001110003]
rs110377867	3	27775697	201142 bases to the right	-	-	ENSBTAG00000027923	-
rs110377867	3	27775697	293876 bases to the left	SLC22A15	512417	ENSBTAG00000000664	solute carrier family 22, member 15 [Source:HGNC Symbol;Acc:20301]
rs110377867	3	27775697	345096 bases to the left	-	-	ENSBTAG00000046566	-
rs110377867	3	27775697	348918 bases to the right	NGF	281350	ENSBTAG00000007446	Bos taurus nerve growth factor (beta polypeptide) (NGF), mRNA. [Source:RefSeq mRNA;Acc:NM_001099362]
rs110377867	3	27775697	450989 bases to the left	MAB21L3	518597	ENSBTAG00000001406	mab-21-like 3 (C. elegans) [Source:HGNC Symbol;Acc:26787]
rs109521795	3	28061335	63280 bases to the right	NGF	281350	ENSBTAG00000007446	Bos taurus nerve growth factor (beta polypeptide) (NGF), mRNA. [Source:RefSeq mRNA;Acc:NM_001099362]
rs109521795	3	28061335	82494 bases to the left	-	-	ENSBTAG00000027923	-
rs109521795	3	28061335	277342 bases to the left	VANGL1	513056	ENSBTAG00000005788	VANGL planar cell polarity protein 1 [Source:HGNC Symbol;Acc:15512]
rs109521795	3	28061335	303461 bases to the right	TSPAN2	539001	ENSBTAG00000015961	Bos taurus tetraspanin 2 (TSPAN2), mRNA. [Source:RefSeq mRNA;Acc:NM_001034657]
rs109521795	3	28061335	331919 bases to the left	CASQ2	528555	ENSBTAG00000011500	Bos taurus calsequestrin 2 (cardiac muscle) (CASQ2), mRNA. [Source:RefSeq mRNA;Acc:NM_001035374]
rs109521795	3	28061335	358228 bases to the right	TSHB	281552	ENSBTAG00000006295	Bos taurus thyroid stimulating hormone, beta (TSHB), mRNA. [Source:RefSeq mRNA;Acc:NM_174205]
rs109521795	3	28061335	381412 bases to the right	SYCP1	525413	ENSBTAG00000032071	synaptonemal complex protein 1 [Source:HGNC Symbol;Acc:11487]
rs109521795	3	28061335	424254 bases to the right	-	-	ENSBTAG00000045068	Y RNA [Source:RFAM;Acc:RF00019]
rs109521795	3	28061335	464644 bases to the left	NHLH2	525699	ENSBTAG00000015067	Bos taurus nescient helix loop helix 2 (NHLH2), mRNA. [Source:RefSeq mRNA;Acc:NM_001110003]
rs109521795	3	28061335	479171 bases to the right	-	-	ENSBTAG00000044996	U6 spliceosomal RNA [Source:RFAM;Acc:RF00026]
rs42538929	3	31843839	56445 bases to the right	ADORA3	780806	ENSBTAG00000039738	adenosine A3 receptor [Source:HGNC Symbol;Acc:268]
rs42538929	3	31843839	79416 bases to the left	RAP1A	282031	ENSBTAG00000014710	Bos taurus RAP1A, member of RAS oncogene family (RAP1A), mRNA. [Source:RefSeq mRNA;Acc:NM_174448]
rs42538929	3	31843839	110754 bases to the left	FAM212B	616754	ENSBTAG00000022580	Bos taurus chromosome 3 open reading frame, human C1orf183 (FAM212B), mRNA. [Source:RefSeq mRNA;Acc:NM_001101261]
rs42538929	3	31843839	124002 bases to the right	ADORA3	780806	ENSBTAG00000007642	Bos taurus adenosine A3 receptor (ADORA3), transcript variant 1, mRNA. [Source:RefSeq mRNA;Acc:NM_001104611]
rs42538929	3	31843839	139394 bases to the left	DDX20	528433	ENSBTAG00000018717	DEAD (Asp-Glu-Ala-Asp) box polypeptide 20 [Source:HGNC Symbol;Acc:2743]
rs42538929	3	31843839	158896 bases to the left	KCND3	539739	ENSBTAG00000031654	potassium voltage-gated channel, Shal-related subfamily, member 3 [Source:HGNC Symbol;Acc:6239]
rs42538929	3	31843839	159917 bases to the right	ATP5F1	282701	ENSBTAG00000006441	Bos taurus ATP synthase, H+ transporting, mitochondrial Fo complex, subunit B1 (ATP5F1), mRNA. [Source:RefSeq mRNA;Acc:NM_001038501]
rs42538929	3	31843839	177075 bases to the right	WDR77	512993	ENSBTAG00000014102	Bos taurus WD repeat domain 77 (WDR77), mRNA. [Source:RefSeq mRNA;Acc:NM_001015584]
rs42538929	3	31843839	203560 bases to the right	LOC100138271	100138271	ENSBTAG00000005973	Bos taurus oviductal glycoprotein 1, 120kDa (OVGP1), mRNA. [Source:RefSeq mRNA;Acc:NM_001080216]
rs42538929	3	31843839	228672 bases to the right	-	-	ENSBTAG00000034841	Uncharacterized protein [Source:UniProtKB/TrEMBL;Acc:F1MPH2]
rs42538929	3	31843839	302345 bases to the right	-	-	ENSBTAG00000023535	Uncharacterized protein [Source:UniProtKB/TrEMBL;Acc:E1BJR6]
rs42538929	3	31843839	340068 bases to the right	CHIA	282645	ENSBTAG00000000259	chitinase, acidic [Source:HGNC Symbol;Acc:17432]
rs42538929	3	31843839	425569 bases to the right	CHI3L2	513513	ENSBTAG00000013578	chitinase 3-like 2 [Source:HGNC Symbol;Acc:1933]
rs42538929	3	31843839	477711 bases to the right	DENND2D	504595	ENSBTAG00000020172	DENN/MADD domain containing 2D [Source:HGNC Symbol;Acc:26192]
rs42538929	3	31843839	495988 bases to the right	CEPT1	504650	ENSBTAG00000020169	choline/ethanolamine phosphotransferase 1 [Source:HGNC Symbol;Acc:24289]
rs43339294	3	67594920	region is within gene	AK5	613448	ENSBTAG00000017411	Bos taurus adenylate kinase 5 (AK5), mRNA. [Source:RefSeq mRNA;Acc:NM_001083757]
rs43339294	3	67594920	92882 bases to the right	PIGK	508700	ENSBTAG00000031012	Bos taurus phosphatidylinositol glycan anchor biosynthesis, class K (PIGK), mRNA. [Source:RefSeq mRNA;Acc:NM_001077880]
rs43339294	3	67594920	244940 bases to the left	ZZZ3	538498	ENSBTAG00000017419	Bos taurus zinc finger, ZZ-type containing 3 (ZZZ3), mRNA. [Source:RefSeq mRNA;Acc:NM_001102215]
rs43339294	3	67594920	268173 bases to the right	ST6GALNAC5	540995	ENSBTAG00000007309	Bos taurus ST6 (alpha-N-acetyl-neuraminyl-2,3-beta-galactosyl-1, 3)-N-acetylgalactosaminide alpha-2,6-sialyltransferase 5 (ST6GALNAC5), mRNA. [Source:RefSeq mRNA;Acc:NM_001192804]
rs43339294	3	67594920	379565 bases to the left	USP33	531706	ENSBTAG00000020761	Bos taurus ubiquitin specific peptidase 33 (USP33), mRNA. [Source:RefSeq mRNA;Acc:NM_001101139]
rs43339294	3	67594920	439121 bases to the left	-	-	ENSBTAG00000045193	-
rs43339294	3	67594920	457011 bases to the left	FAM73A	790477	ENSBTAG00000031044	family with sequence similarity 73, member A [Source:HGNC Symbol;Acc:24741]
rs43339294	3	67594920	463491 bases to the left	-	-	ENSBTAG00000042736	U6 spliceosomal RNA [Source:RFAM;Acc:RF00026]
rs43709337	3	70276912	1339 bases to the left	CRYZ	281093	ENSBTAG00000003162	Bos taurus crystallin, zeta (quinone reductase) (CRYZ), mRNA. [Source:RefSeq mRNA;Acc:NM_174025]
rs43709337	3	70276912	30090 bases to the left	TYW3	519731	ENSBTAG00000005196	Bos taurus tRNA-yW synthesizing protein 3 homolog (S. cerevisiae) (TYW3), mRNA. [Source:RefSeq mRNA;Acc:NM_001015620]
rs43709337	3	70276912	71845 bases to the right	C3H1orf173	505843	ENSBTAG00000017031	chromosome 1 open reading frame 173 [Source:HGNC Symbol;Acc:25346]
rs43709337	3	70276912	210371 bases to the right	TNNI3K	535940	ENSBTAG00000000965	Bos taurus TNNI3 interacting kinase (TNNI3K), mRNA. [Source:RefSeq mRNA;Acc:NM_001078008]
rs43709337	3	70276912	360619 bases to the left	LHX8	512385	ENSBTAG00000019192	LIM homeobox 8 [Source:HGNC Symbol;Acc:28838]
rs43709337	3	70276912	444330 bases to the left	LOC101909939	101909939	ENSBTAG00000001326	solute carrier family 44, member 5 [Source:HGNC Symbol;Acc:28524]
rs42404786	3	72000950	476221 bases to the right	-	-	ENSBTAG00000006600	actin related protein 2/3 complex, subunit 2, 34kDa [Source:HGNC Symbol;Acc:705]
rs29011390	3	74744528	193406 bases to the left	-	-	ENSBTAG00000044397	-
rs29011390	3	74744528	214327 bases to the left	PTGER3	282330	ENSBTAG00000019230	Bos taurus prostaglandin E receptor 3 (subtype EP3) (PTGER3), mRNA. [Source:RefSeq mRNA;Acc:NM_181032]
rs29011390	3	74744528	280212 bases to the left	ZRANB2	508905	ENSBTAG00000002627	Bos taurus zinc finger, RAN-binding domain containing 2 (ZRANB2), mRNA. [Source:RefSeq mRNA;Acc:NM_001105346]
rs29011390	3	74744528	282148 bases to the left	MIR186	791032	ENSBTAG00000029797	bta-mir-186 [Source:miRBase;Acc:MI0005033]
rs29011390	3	74744528	337831 bases to the right	CTH	539159	ENSBTAG00000014791	Bos taurus cystathionase (cystathionine gamma-lyase) (CTH), mRNA. [Source:RefSeq mRNA;Acc:NM_001024567]
rs29011390	3	74744528	401198 bases to the right	LOC100851638	100851638	ENSBTAG00000015482	ANKRD13C protein; Uncharacterized protein [Source:UniProtKB/TrEMBL;Acc:A5PK24]
rs29011390	3	74744528	499441 bases to the right	SRSF11	513451	ENSBTAG00000015474	Bos taurus serine/arginine-rich splicing factor 11 (SRSF11), mRNA. [Source:RefSeq mRNA;Acc:NM_001075621]
rs41613020	3	101076596	region is within gene	NASP	512427	ENSBTAG00000015346	Bos taurus nuclear autoantigenic sperm protein (histone-binding) (NASP), mRNA. [Source:RefSeq mRNA;Acc:NM_001038088]
rs41613020	3	101076596	15589 bases to the left	-	-	ENSBTAG00000008808	coiled-coil domain containing 17 [Source:HGNC Symbol;Acc:26574]
rs41613020	3	101076596	22051 bases to the left	GPBP1L1	505780	ENSBTAG00000008810	Bos taurus GC-rich promoter binding protein 1-like 1 (GPBP1L1), mRNA. [Source:RefSeq mRNA;Acc:NM_001205575]
rs41613020	3	101076596	30106 bases to the right	AKR1A1	618607	ENSBTAG00000000497	Bos taurus aldo-keto reductase family 1, member A1 (aldehyde reductase) (AKR1A1), mRNA. [Source:RefSeq mRNA;Acc:NM_001076513]
rs41613020	3	101076596	76296 bases to the right	PRDX1	281997	ENSBTAG00000003642	Bos taurus peroxiredoxin 1 (PRDX1), mRNA. [Source:RefSeq mRNA;Acc:NM_174431]
rs41613020	3	101076596	91232 bases to the right	MMACHC	513433	ENSBTAG00000017027	Bos taurus methylmalonic aciduria (cobalamin deficiency) cblC type, with homocystinuria (MMACHC), mRNA. [Source:RefSeq mRNA;Acc:NM_001015588]
rs41613020	3	101076596	96834 bases to the right	-	-	ENSBTAG00000017029	coiled-coil domain containing 163, pseudogene [Source:HGNC Symbol;Acc:27003]
rs41613020	3	101076596	103888 bases to the left	IPP	785293	ENSBTAG00000016377	intracisternal A particle-promoted polypeptide [Source:HGNC Symbol;Acc:6108]
rs41613020	3	101076596	104748 bases to the right	TESK2	539979	ENSBTAG00000011244	testis-specific kinase 2 [Source:HGNC Symbol;Acc:11732]
rs41613020	3	101076596	244076 bases to the right	TOE1	513052	ENSBTAG00000011243	Bos taurus target of EGR1, member 1 (nuclear) (TOE1), mRNA. [Source:RefSeq mRNA;Acc:NM_001075594]
rs41613020	3	101076596	247694 bases to the right	MUTYH	513051	ENSBTAG00000011242	mutY homolog [Source:HGNC Symbol;Acc:7527]
rs41613020	3	101076596	256834 bases to the right	HPDL	513050	ENSBTAG00000011241	Bos taurus 4-hydroxyphenylpyruvate dioxygenase-like (HPDL), mRNA. [Source:RefSeq mRNA;Acc:NM_001099371]
rs41613020	3	101076596	271938 bases to the right	RPS27L	614220	ENSBTAG00000040435	Bos taurus ribosomal protein S27-like (RPS27L), mRNA. [Source:RefSeq mRNA;Acc:NM_001040578]
rs41613020	3	101076596	307579 bases to the left	MAST2	535643	ENSBTAG00000020444	microtubule associated serine/threonine kinase 2 [Source:HGNC Symbol;Acc:19035]
rs41613020	3	101076596	409905 bases to the left	PIK3R3	286865	ENSBTAG00000002979	phosphoinositide-3-kinase, regulatory subunit 3 (gamma) [Source:HGNC Symbol;Acc:8981]
rs41613020	3	101076596	489606 bases to the right	ZSWIM5	540778	ENSBTAG00000012648	zinc finger, SWIM-type containing 5 [Source:HGNC Symbol;Acc:29299]
rs43712219	3	101280610	region is within gene	TESK2	539979	ENSBTAG00000011244	testis-specific kinase 2 [Source:HGNC Symbol;Acc:11732]
rs43712219	3	101280610	40062 bases to the right	TOE1	513052	ENSBTAG00000011243	Bos taurus target of EGR1, member 1 (nuclear) (TOE1), mRNA. [Source:RefSeq mRNA;Acc:NM_001075594]
rs43712219	3	101280610	43680 bases to the right	MUTYH	513051	ENSBTAG00000011242	mutY homolog [Source:HGNC Symbol;Acc:7527]
rs43712219	3	101280610	52820 bases to the right	HPDL	513050	ENSBTAG00000011241	Bos taurus 4-hydroxyphenylpyruvate dioxygenase-like (HPDL), mRNA. [Source:RefSeq mRNA;Acc:NM_001099371]
rs43712219	3	101280610	67924 bases to the right	RPS27L	614220	ENSBTAG00000040435	Bos taurus ribosomal protein S27-like (RPS27L), mRNA. [Source:RefSeq mRNA;Acc:NM_001040578]
rs43712219	3	101280610	104334 bases to the left	-	-	ENSBTAG00000017029	coiled-coil domain containing 163, pseudogene [Source:HGNC Symbol;Acc:27003]
rs43712219	3	101280610	107779 bases to the left	MMACHC	513433	ENSBTAG00000017027	Bos taurus methylmalonic aciduria (cobalamin deficiency) cblC type, with homocystinuria (MMACHC), mRNA. [Source:RefSeq mRNA;Acc:NM_001015588]
rs43712219	3	101280610	113885 bases to the left	PRDX1	281997	ENSBTAG00000003642	Bos taurus peroxiredoxin 1 (PRDX1), mRNA. [Source:RefSeq mRNA;Acc:NM_174431]
rs43712219	3	101280610	162169 bases to the left	AKR1A1	618607	ENSBTAG00000000497	Bos taurus aldo-keto reductase family 1, member A1 (aldehyde reductase) (AKR1A1), mRNA. [Source:RefSeq mRNA;Acc:NM_001076513]
rs43712219	3	101280610	190040 bases to the left	NASP	512427	ENSBTAG00000015346	Bos taurus nuclear autoantigenic sperm protein (histone-binding) (NASP), mRNA. [Source:RefSeq mRNA;Acc:NM_001038088]
rs43712219	3	101280610	219603 bases to the left	-	-	ENSBTAG00000008808	coiled-coil domain containing 17 [Source:HGNC Symbol;Acc:26574]
rs43712219	3	101280610	226065 bases to the left	GPBP1L1	505780	ENSBTAG00000008810	Bos taurus GC-rich promoter binding protein 1-like 1 (GPBP1L1), mRNA. [Source:RefSeq mRNA;Acc:NM_001205575]
rs43712219	3	101280610	285592 bases to the right	ZSWIM5	540778	ENSBTAG00000012648	zinc finger, SWIM-type containing 5 [Source:HGNC Symbol;Acc:29299]
rs43712219	3	101280610	307902 bases to the left	IPP	785293	ENSBTAG00000016377	intracisternal A particle-promoted polypeptide [Source:HGNC Symbol;Acc:6108]
rs43712219	3	101280610	336325 bases to the right	UROD	504914	ENSBTAG00000012644	Bos taurus uroporphyrinogen decarboxylase (UROD), mRNA. [Source:RefSeq mRNA;Acc:NM_001205558]
rs43712219	3	101280610	342473 bases to the right	HECTD3	513646	ENSBTAG00000019013	Bos taurus HECT domain containing 3 (HECTD3), mRNA. [Source:RefSeq mRNA;Acc:NM_001098961]
rs43712219	3	101280610	364171 bases to the right	EIF2B3	534063	ENSBTAG00000019010	translation initiation factor eIF-2B subunit gamma [Source:RefSeq peptide;Acc:NP_001076943]
rs43712219	3	101280610	482052 bases to the right	PTCH2	507948	ENSBTAG00000024137	patched 2 [Source:HGNC Symbol;Acc:9586]
rs29021851	3	101636723	5673 bases to the left	HECTD3	513646	ENSBTAG00000019013	Bos taurus HECT domain containing 3 (HECTD3), mRNA. [Source:RefSeq mRNA;Acc:NM_001098961]
rs29021851	3	101636723	8058 bases to the right	EIF2B3	534063	ENSBTAG00000019010	translation initiation factor eIF-2B subunit gamma [Source:RefSeq peptide;Acc:NP_001076943]
rs29021851	3	101636723	16503 bases to the left	UROD	504914	ENSBTAG00000012644	Bos taurus uroporphyrinogen decarboxylase (UROD), mRNA. [Source:RefSeq mRNA;Acc:NM_001205558]
rs29021851	3	101636723	22618 bases to the left	ZSWIM5	540778	ENSBTAG00000012648	zinc finger, SWIM-type containing 5 [Source:HGNC Symbol;Acc:29299]
rs29021851	3	101636723	125939 bases to the right	PTCH2	507948	ENSBTAG00000024137	patched 2 [Source:HGNC Symbol;Acc:9586]
rs29021851	3	101636723	144598 bases to the right	-	-	ENSBTAG00000042956	U5 spliceosomal RNA [Source:RFAM;Acc:RF00020]
rs29021851	3	101636723	147367 bases to the right	BTBD19	615438	ENSBTAG00000039529	Bos taurus BTB (POZ) domain containing 19 (BTBD19), mRNA. [Source:RefSeq mRNA;Acc:NM_001101241]
rs29021851	3	101636723	154610 bases to the right	TCTEX1D4	516323	ENSBTAG00000006128	Tctex1 domain containing 4 [Source:HGNC Symbol;Acc:32315]
rs29021851	3	101636723	155287 bases to the right	PLK3	504282	ENSBTAG00000006125	Bos taurus polo-like kinase 3 (PLK3), mRNA. [Source:RefSeq mRNA;Acc:NM_001075153]
rs29021851	3	101636723	173065 bases to the right	BEST4	510542	ENSBTAG00000015288	bestrophin 4 [Source:HGNC Symbol;Acc:17106]
rs29021851	3	101636723	180121 bases to the right	RPS8	404140	ENSBTAG00000015285	Bos taurus ribosomal protein S8 (RPS8), mRNA. [Source:RefSeq mRNA;Acc:NM_001025317]
rs29021851	3	101636723	180406 bases to the right	-	-	ENSBTAG00000042545	Small nucleolar RNA snR61/Z1/Z11 [Source:RFAM;Acc:RF00476]
rs29021851	3	101636723	180931 bases to the right	-	-	ENSBTAG00000042292	Small nucleolar RNA SNORD38 [Source:RFAM;Acc:RF00212]
rs29021851	3	101636723	181775 bases to the right	-	-	ENSBTAG00000042645	Small nucleolar RNA SNORD46 [Source:RFAM;Acc:RF00218]
rs29021851	3	101636723	182316 bases to the right	-	-	ENSBTAG00000045792	Small nucleolar RNA SNORD55/SNORD39 [Source:RFAM;Acc:RF00157]
rs29021851	3	101636723	194366 bases to the right	-	-	ENSBTAG00000044657	U6 spliceosomal RNA [Source:RFAM;Acc:RF00026]
rs29021851	3	101636723	195650 bases to the right	KIF2C	533161	ENSBTAG00000015280	Bos taurus kinesin family member 2C (KIF2C), mRNA. [Source:RefSeq mRNA;Acc:NM_001101147]
rs29021851	3	101636723	233513 bases to the right	-	-	ENSBTAG00000042506	U5 spliceosomal RNA [Source:RFAM;Acc:RF00020]
rs29021851	3	101636723	239924 bases to the right	C3H1orf228	614845	ENSBTAG00000011822	chromosome 1 open reading frame 228 [Source:HGNC Symbol;Acc:34345]
rs29021851	3	101636723	287719 bases to the left	RPS27L	614220	ENSBTAG00000040435	Bos taurus ribosomal protein S27-like (RPS27L), mRNA. [Source:RefSeq mRNA;Acc:NM_001040578]
rs29021851	3	101636723	301642 bases to the left	HPDL	513050	ENSBTAG00000011241	Bos taurus 4-hydroxyphenylpyruvate dioxygenase-like (HPDL), mRNA. [Source:RefSeq mRNA;Acc:NM_001099371]
rs29021851	3	101636723	302624 bases to the right	TMEM53	540738	ENSBTAG00000012372	Bos taurus transmembrane protein 53 (TMEM53), mRNA. [Source:RefSeq mRNA;Acc:NM_001038572]
rs29021851	3	101636723	303868 bases to the left	MUTYH	513051	ENSBTAG00000011242	mutY homolog [Source:HGNC Symbol;Acc:7527]
rs29021851	3	101636723	312408 bases to the left	TOE1	513052	ENSBTAG00000011243	Bos taurus target of EGR1, member 1 (nuclear) (TOE1), mRNA. [Source:RefSeq mRNA;Acc:NM_001075594]
rs29021851	3	101636723	316877 bases to the left	TESK2	539979	ENSBTAG00000011244	testis-specific kinase 2 [Source:HGNC Symbol;Acc:11732]
rs29021851	3	101636723	320943 bases to the right	RNF220	616005	ENSBTAG00000012355	Bos taurus ring finger protein 220 (RNF220), mRNA. [Source:RefSeq mRNA;Acc:NM_001076941]
rs29021851	3	101636723	460447 bases to the left	-	-	ENSBTAG00000017029	coiled-coil domain containing 163, pseudogene [Source:HGNC Symbol;Acc:27003]
rs29021851	3	101636723	463892 bases to the left	MMACHC	513433	ENSBTAG00000017027	Bos taurus methylmalonic aciduria (cobalamin deficiency) cblC type, with homocystinuria (MMACHC), mRNA. [Source:RefSeq mRNA;Acc:NM_001015588]
rs29021851	3	101636723	469998 bases to the left	PRDX1	281997	ENSBTAG00000003642	Bos taurus peroxiredoxin 1 (PRDX1), mRNA. [Source:RefSeq mRNA;Acc:NM_174431]
rs43359422	3	101785952	region is within gene	BTBD19	615438	ENSBTAG00000039529	Bos taurus BTB (POZ) domain containing 19 (BTBD19), mRNA. [Source:RefSeq mRNA;Acc:NM_001101241]
rs43359422	3	101785952	4515 bases to the left	-	-	ENSBTAG00000042956	U5 spliceosomal RNA [Source:RFAM;Acc:RF00020]
rs43359422	3	101785952	5381 bases to the right	TCTEX1D4	516323	ENSBTAG00000006128	Tctex1 domain containing 4 [Source:HGNC Symbol;Acc:32315]
rs43359422	3	101785952	6058 bases to the right	PLK3	504282	ENSBTAG00000006125	Bos taurus polo-like kinase 3 (PLK3), mRNA. [Source:RefSeq mRNA;Acc:NM_001075153]
rs43359422	3	101785952	7370 bases to the left	PTCH2	507948	ENSBTAG00000024137	patched 2 [Source:HGNC Symbol;Acc:9586]
rs43359422	3	101785952	23836 bases to the right	BEST4	510542	ENSBTAG00000015288	bestrophin 4 [Source:HGNC Symbol;Acc:17106]
rs43359422	3	101785952	29398 bases to the left	EIF2B3	534063	ENSBTAG00000019010	translation initiation factor eIF-2B subunit gamma [Source:RefSeq peptide;Acc:NP_001076943]
rs43359422	3	101785952	30892 bases to the right	RPS8	404140	ENSBTAG00000015285	Bos taurus ribosomal protein S8 (RPS8), mRNA. [Source:RefSeq mRNA;Acc:NM_001025317]
rs43359422	3	101785952	31177 bases to the right	-	-	ENSBTAG00000042545	Small nucleolar RNA snR61/Z1/Z11 [Source:RFAM;Acc:RF00476]
rs43359422	3	101785952	31702 bases to the right	-	-	ENSBTAG00000042292	Small nucleolar RNA SNORD38 [Source:RFAM;Acc:RF00212]
rs43359422	3	101785952	32546 bases to the right	-	-	ENSBTAG00000042645	Small nucleolar RNA SNORD46 [Source:RFAM;Acc:RF00218]
rs43359422	3	101785952	33087 bases to the right	-	-	ENSBTAG00000045792	Small nucleolar RNA SNORD55/SNORD39 [Source:RFAM;Acc:RF00157]
rs43359422	3	101785952	45137 bases to the right	-	-	ENSBTAG00000044657	U6 spliceosomal RNA [Source:RFAM;Acc:RF00026]
rs43359422	3	101785952	46421 bases to the right	KIF2C	533161	ENSBTAG00000015280	Bos taurus kinesin family member 2C (KIF2C), mRNA. [Source:RefSeq mRNA;Acc:NM_001101147]
rs43359422	3	101785952	84284 bases to the right	-	-	ENSBTAG00000042506	U5 spliceosomal RNA [Source:RFAM;Acc:RF00020]
rs43359422	3	101785952	90695 bases to the right	C3H1orf228	614845	ENSBTAG00000011822	chromosome 1 open reading frame 228 [Source:HGNC Symbol;Acc:34345]
rs43359422	3	101785952	153395 bases to the right	TMEM53	540738	ENSBTAG00000012372	Bos taurus transmembrane protein 53 (TMEM53), mRNA. [Source:RefSeq mRNA;Acc:NM_001038572]
rs43359422	3	101785952	154902 bases to the left	HECTD3	513646	ENSBTAG00000019013	Bos taurus HECT domain containing 3 (HECTD3), mRNA. [Source:RefSeq mRNA;Acc:NM_001098961]
rs43359422	3	101785952	165732 bases to the left	UROD	504914	ENSBTAG00000012644	Bos taurus uroporphyrinogen decarboxylase (UROD), mRNA. [Source:RefSeq mRNA;Acc:NM_001205558]
rs43359422	3	101785952	171714 bases to the right	RNF220	616005	ENSBTAG00000012355	Bos taurus ring finger protein 220 (RNF220), mRNA. [Source:RefSeq mRNA;Acc:NM_001076941]
rs43359422	3	101785952	171847 bases to the left	ZSWIM5	540778	ENSBTAG00000012648	zinc finger, SWIM-type containing 5 [Source:HGNC Symbol;Acc:29299]
rs43359422	3	101785952	436948 bases to the left	RPS27L	614220	ENSBTAG00000040435	Bos taurus ribosomal protein S27-like (RPS27L), mRNA. [Source:RefSeq mRNA;Acc:NM_001040578]
rs43359422	3	101785952	450871 bases to the left	HPDL	513050	ENSBTAG00000011241	Bos taurus 4-hydroxyphenylpyruvate dioxygenase-like (HPDL), mRNA. [Source:RefSeq mRNA;Acc:NM_001099371]
rs43359422	3	101785952	453097 bases to the left	MUTYH	513051	ENSBTAG00000011242	mutY homolog [Source:HGNC Symbol;Acc:7527]
rs43359422	3	101785952	461637 bases to the left	TOE1	513052	ENSBTAG00000011243	Bos taurus target of EGR1, member 1 (nuclear) (TOE1), mRNA. [Source:RefSeq mRNA;Acc:NM_001075594]
rs43359422	3	101785952	466106 bases to the left	TESK2	539979	ENSBTAG00000011244	testis-specific kinase 2 [Source:HGNC Symbol;Acc:11732]
rs110998453	3	108189998	318807 bases to the right	POU3F1	617830	ENSBTAG00000012061	Bos taurus POU class 3 homeobox 1 (POU3F1), mRNA. [Source:RefSeq mRNA;Acc:NM_001105451]
rs110998453	3	108189998	339498 bases to the right	UTP11L	537675	ENSBTAG00000002306	Bos taurus UTP11-like, U3 small nucleolar ribonucleoprotein, (yeast) (UTP11L), mRNA. [Source:RefSeq mRNA;Acc:NM_001098092]
rs110998453	3	108189998	357859 bases to the right	FHL3	504795	ENSBTAG00000007300	Bos taurus four and a half LIM domains 3 (FHL3), mRNA. [Source:RefSeq mRNA;Acc:NM_001034223]
rs110998453	3	108189998	369743 bases to the right	SF3A3	523250	ENSBTAG00000007299	Bos taurus splicing factor 3a, subunit 3, 60kDa (SF3A3), mRNA. [Source:RefSeq mRNA;Acc:NM_001034548]
rs110998453	3	108189998	406225 bases to the right	INPP5B	538291	ENSBTAG00000024107	inositol polyphosphate-5-phosphatase, 75kDa [Source:HGNC Symbol;Acc:6077]
rs110998453	3	108189998	461330 bases to the right	MTF1	509960	ENSBTAG00000006511	Bos taurus metal-regulatory transcription factor 1 (MTF1), mRNA. [Source:RefSeq mRNA;Acc:NM_001035080]
rs110998453	3	108189998	465630 bases to the left	RRAGC	617367	ENSBTAG00000009368	Bos taurus Ras-related GTP binding C (RRAGC), mRNA. [Source:RefSeq mRNA;Acc:NM_001076456]
rs110998453	3	108189998	484150 bases to the left	MYCBP	539291	ENSBTAG00000030337	Bos taurus c-myc binding protein (MYCBP), mRNA. [Source:RefSeq mRNA;Acc:NM_001038565]
rs110998453	3	108189998	491279 bases to the left	GJA9	100848695	ENSBTAG00000030338	gap junction protein, alpha 9, 59kDa [Source:HGNC Symbol;Acc:19155]
rs110998453	3	108189998	497064 bases to the left	RHBDL2	514943	ENSBTAG00000008023	Bos taurus rhomboid, veinlet-like 2 (Drosophila) (RHBDL2), mRNA. [Source:RefSeq mRNA;Acc:NM_001102014]
rs109366961	3	111598515	73502 bases to the left	GJB5	524030	ENSBTAG00000005717	gap junction protein, beta 5, 31.1kDa [Source:HGNC Symbol;Acc:4287]
rs109366961	3	111598515	75964 bases to the left	GJB4	100140553	ENSBTAG00000005719	Bos taurus gap junction protein, beta 4, 30.3kDa (GJB4), mRNA. [Source:RefSeq mRNA;Acc:NM_001191371]
rs109366961	3	111598515	99811 bases to the left	GJB3	539935	ENSBTAG00000012584	Bos taurus gap junction protein, beta 3, 31kDa (GJB3), mRNA. [Source:RefSeq mRNA;Acc:NM_001104995]
rs109366961	3	111598515	115926 bases to the left	GJA4	538913	ENSBTAG00000013881	Bos taurus gap junction protein, alpha 4, 37kDa (GJA4), mRNA. [Source:RefSeq mRNA;Acc:NM_001083738]
rs109366961	3	111598515	167343 bases to the left	SMIM12	512753	ENSBTAG00000014235	Bos taurus small integral membrane protein 12 (SMIM12), mRNA. [Source:RefSeq mRNA;Acc:NM_001098950]
rs109366961	3	111598515	178951 bases to the left	DLGAP3	516070	ENSBTAG00000013867	discs, large (Drosophila) homolog-associated protein 3 [Source:HGNC Symbol;Acc:30368]
rs109366961	3	111598515	317536 bases to the left	ZMYM6NB	618247	ENSBTAG00000024086	ZMYM6 neighbor [Source:HGNC Symbol;Acc:40021]
rs109366961	3	111598515	323438 bases to the left	ZMYM6	618234	ENSBTAG00000021948	Bos taurus zinc finger, MYM-type 6 (ZMYM6), mRNA. [Source:RefSeq mRNA;Acc:NM_001206292]
rs109366961	3	111598515	392656 bases to the left	ZMYM1	527379	ENSBTAG00000006555	zinc finger, MYM-type 1 [Source:HGNC Symbol;Acc:26253]
rs109366961	3	111598515	450024 bases to the left	SFPQ	618226	ENSBTAG00000016328	splicing factor proline/glutamine-rich [Source:HGNC Symbol;Acc:10774]
rs41585926	3	112203165	25910 bases to the left	C3H1orf94	541065	ENSBTAG00000020798	chromosome 1 open reading frame 94 [Source:HGNC Symbol;Acc:28250]
rs41585926	3	112203165	333266 bases to the right	HMGB4	539195	ENSBTAG00000000335	Bos taurus high mobility group box 4 (HMGB4), mRNA. [Source:RefSeq mRNA;Acc:NM_001040562]
rs41585926	3	112203165	355255 bases to the right	-	-	ENSBTAG00000005784	CUB and Sushi multiple domains 2 [Source:HGNC Symbol;Acc:19290]
rs41621207	3	112317727	140472 bases to the left	C3H1orf94	541065	ENSBTAG00000020798	chromosome 1 open reading frame 94 [Source:HGNC Symbol;Acc:28250]
rs41621207	3	112317727	218704 bases to the right	HMGB4	539195	ENSBTAG00000000335	Bos taurus high mobility group box 4 (HMGB4), mRNA. [Source:RefSeq mRNA;Acc:NM_001040562]
rs41621207	3	112317727	240693 bases to the right	-	-	ENSBTAG00000005784	CUB and Sushi multiple domains 2 [Source:HGNC Symbol;Acc:19290]
rs41603378	3	114340937	4020 bases to the left	SPP2	281500	ENSBTAG00000002030	Bos taurus secreted phosphoprotein 2, 24kDa (SPP2), mRNA. [Source:RefSeq mRNA;Acc:NM_174188]
rs41603378	3	114340937	62739 bases to the left	TRPM8	541151	ENSBTAG00000014652	transient receptor potential cation channel, subfamily M, member 8 [Source:HGNC Symbol;Acc:17961]
rs41603378	3	114340937	205881 bases to the left	HJURP	617456	ENSBTAG00000024726	Holliday junction recognition protein [Source:HGNC Symbol;Acc:25444]
rs41603378	3	114340937	242911 bases to the right	-	-	ENSBTAG00000043312	Small nucleolar RNA U2-19 [Source:RFAM;Acc:RF00494]
rs41603378	3	114340937	250615 bases to the left	HEATR7B1	100138072	ENSBTAG00000017434	maestro heat-like repeat family member 2A [Source:HGNC Symbol;Acc:27936]
rs41603378	3	114340937	309566 bases to the left	UGT1A1	751790	ENSBTAG00000026181	Bos taurus UDP glucuronosyltransferase 1 family, polypeptide A6 (UGT1A6), mRNA. [Source:RefSeq mRNA;Acc:NM_174762]
rs41603378	3	114340937	327040 bases to the left	DNAJB3	528549	ENSBTAG00000018756	Bos taurus DnaJ (Hsp40) homolog, subfamily B, member 3 (DNAJB3), mRNA. [Source:RefSeq mRNA;Acc:NM_001075916]
rs41603378	3	114340937	338649 bases to the left	-	-	ENSBTAG00000048212	Uncharacterized protein [Source:UniProtKB/TrEMBL;Acc:G3N3E7]
rs41603378	3	114340937	375003 bases to the right	ARL4C	788039	ENSBTAG00000045647	Bos taurus ADP-ribosylation factor-like 4C (ARL4C), mRNA. [Source:RefSeq mRNA;Acc:NM_001102348]
rs41603378	3	114340937	392453 bases to the left	LOC100848668	100848668	ENSBTAG00000046353	Uncharacterized protein [Source:UniProtKB/TrEMBL;Acc:G3N0X4]
rs41603378	3	114340937	396324 bases to the left	LOC100848668	100848668	ENSBTAG00000048275	Uncharacterized protein [Source:UniProtKB/TrEMBL;Acc:G3MYA4]
rs41603378	3	114340937	473985 bases to the left	USP40	531139	ENSBTAG00000000149	ubiquitin specific peptidase 40 [Source:HGNC Symbol;Acc:20069]
rs41603378	3	114340937	498304 bases to the left	-	-	ENSBTAG00000043943	Small nucleolar RNA SNORA11 [Source:RFAM;Acc:RF00614]
rs42682890	3	114388249	51332 bases to the left	SPP2	281500	ENSBTAG00000002030	Bos taurus secreted phosphoprotein 2, 24kDa (SPP2), mRNA. [Source:RefSeq mRNA;Acc:NM_174188]
rs42682890	3	114388249	110051 bases to the left	TRPM8	541151	ENSBTAG00000014652	transient receptor potential cation channel, subfamily M, member 8 [Source:HGNC Symbol;Acc:17961]
rs42682890	3	114388249	195599 bases to the right	-	-	ENSBTAG00000043312	Small nucleolar RNA U2-19 [Source:RFAM;Acc:RF00494]
rs42682890	3	114388249	253193 bases to the left	HJURP	617456	ENSBTAG00000024726	Holliday junction recognition protein [Source:HGNC Symbol;Acc:25444]
rs42682890	3	114388249	297927 bases to the left	HEATR7B1	100138072	ENSBTAG00000017434	maestro heat-like repeat family member 2A [Source:HGNC Symbol;Acc:27936]
rs42682890	3	114388249	327691 bases to the right	ARL4C	788039	ENSBTAG00000045647	Bos taurus ADP-ribosylation factor-like 4C (ARL4C), mRNA. [Source:RefSeq mRNA;Acc:NM_001102348]
rs42682890	3	114388249	356878 bases to the left	UGT1A1	751790	ENSBTAG00000026181	Bos taurus UDP glucuronosyltransferase 1 family, polypeptide A6 (UGT1A6), mRNA. [Source:RefSeq mRNA;Acc:NM_174762]
rs42682890	3	114388249	374352 bases to the left	DNAJB3	528549	ENSBTAG00000018756	Bos taurus DnaJ (Hsp40) homolog, subfamily B, member 3 (DNAJB3), mRNA. [Source:RefSeq mRNA;Acc:NM_001075916]
rs42682890	3	114388249	385961 bases to the left	-	-	ENSBTAG00000048212	Uncharacterized protein [Source:UniProtKB/TrEMBL;Acc:G3N3E7]
rs42682890	3	114388249	439765 bases to the left	LOC100848668	100848668	ENSBTAG00000046353	Uncharacterized protein [Source:UniProtKB/TrEMBL;Acc:G3N0X4]
rs42682890	3	114388249	443636 bases to the left	LOC100848668	100848668	ENSBTAG00000048275	Uncharacterized protein [Source:UniProtKB/TrEMBL;Acc:G3MYA4]
rs42044879	3	120220712	20908 bases to the left	-	-	ENSBTAG00000033802	-
rs42044879	3	120220712	49235 bases to the right	ANKMY1	538124	ENSBTAG00000003593	ankyrin repeat and MYND domain containing 1 [Source:HGNC Symbol;Acc:20987]
rs42044879	3	120220712	86457 bases to the left	OTOS	617392	ENSBTAG00000020592	Bos taurus otospiralin (OTOS), mRNA. [Source:RefSeq mRNA;Acc:NM_001114525]
rs42044879	3	120220712	93000 bases to the left	MYEOV2	617407	ENSBTAG00000010910	Bos taurus myeloma overexpressed 2 (MYEOV2), mRNA. [Source:RefSeq mRNA;Acc:NM_001195051]
rs42044879	3	120220712	100249 bases to the right	RNPEPL1	511497	ENSBTAG00000007215	arginyl aminopeptidase (aminopeptidase B)-like 1 [Source:HGNC Symbol;Acc:10079]
rs42044879	3	120220712	109696 bases to the left	LOC781910	781910	ENSBTAG00000033837	Uncharacterized protein [Source:UniProtKB/TrEMBL;Acc:G5E603]
rs42044879	3	120220712	111311 bases to the right	LOC789674	789674	ENSBTAG00000002809	calpain 10 [Source:HGNC Symbol;Acc:1477]
rs42044879	3	120220712	139629 bases to the left	LOC617467	617467	ENSBTAG00000038082	Uncharacterized protein [Source:UniProtKB/TrEMBL;Acc:G5E6B4]
rs42044879	3	120220712	152370 bases to the left	LOC789457	789457	ENSBTAG00000040382	Uncharacterized protein [Source:UniProtKB/TrEMBL;Acc:G5E6B8]
rs42044879	3	120220712	162849 bases to the right	GPC1	518114	ENSBTAG00000015996	Bos taurus glypican 1 (GPC1), mRNA. [Source:RefSeq mRNA;Acc:NM_001046236]
rs42044879	3	120220712	182792 bases to the left	LOC615000	615000	ENSBTAG00000039281	Uncharacterized protein [Source:UniProtKB/TrEMBL;Acc:G3X865]
rs42044879	3	120220712	214611 bases to the left	-	-	ENSBTAG00000040217	Uncharacterized protein [Source:UniProtKB/TrEMBL;Acc:G3X868]
rs42044879	3	120220712	219174 bases to the right	GPR35	505056	ENSBTAG00000030193	G protein-coupled receptor 35 [Source:HGNC Symbol;Acc:4492]
rs42044879	3	120220712	231006 bases to the right	AQP12B	616625	ENSBTAG00000003389	Uncharacterized protein [Source:UniProtKB/TrEMBL;Acc:E1BDW5]
rs42044879	3	120220712	247236 bases to the right	-	-	ENSBTAG00000030089	bta-mir-149 [Source:miRBase;Acc:MI0021115]
rs42044879	3	120220712	270187 bases to the left	LOC618660	618660	ENSBTAG00000046632	Uncharacterized protein [Source:UniProtKB/TrEMBL;Acc:G5E6G8]
rs42044879	3	120220712	281746 bases to the right	KIF1A	527883	ENSBTAG00000011538	kinesin family member 1A [Source:HGNC Symbol;Acc:888]
rs42044879	3	120220712	293130 bases to the left	LOC782255	782255	ENSBTAG00000047813	Uncharacterized protein [Source:UniProtKB/TrEMBL;Acc:G3MWS2]
rs42044879	3	120220712	312900 bases to the left	LOC615009	615009	ENSBTAG00000048084	Uncharacterized protein [Source:UniProtKB/TrEMBL;Acc:G3MYJ5]
rs42044879	3	120220712	340522 bases to the left	LOC782114	782114	ENSBTAG00000047496	Uncharacterized protein [Source:UniProtKB/TrEMBL;Acc:G3MWX2]
rs42044879	3	120220712	350128 bases to the left	LOC615248	615248	ENSBTAG00000039566	Uncharacterized protein [Source:UniProtKB/TrEMBL;Acc:G3X889]
rs42044879	3	120220712	377183 bases to the left	LOC613418	613418	ENSBTAG00000030221	Uncharacterized protein [Source:UniProtKB/TrEMBL;Acc:G3X8B3]
rs42044879	3	120220712	409466 bases to the left	LOC515090	515090	ENSBTAG00000003281	Uncharacterized protein [Source:UniProtKB/TrEMBL;Acc:G5E544]
rs42044879	3	120220712	413857 bases to the right	AGXT	789572	ENSBTAG00000005797	Bos taurus alanine-glyoxylate aminotransferase (AGXT), mRNA. [Source:RefSeq mRNA;Acc:NM_001102355]
rs42044879	3	120220712	420737 bases to the left	LOC618817	618817	ENSBTAG00000040084	Uncharacterized protein [Source:UniProtKB/TrEMBL;Acc:G5E6G3]
rs42044879	3	120220712	426231 bases to the left	NDUFA10	338060	ENSBTAG00000003279	Bos taurus NADH dehydrogenase (ubiquinone) 1 alpha subcomplex, 10, 42kDa (NDUFA10), mRNA. [Source:RefSeq mRNA;Acc:NM_176655]
rs42044879	3	120220712	426954 bases to the right	C3H2orf54	789553	ENSBTAG00000012374	chromosome 2 open reading frame 54 [Source:HGNC Symbol;Acc:26216]
rs42044879	3	120220712	455382 bases to the right	-	-	ENSBTAG00000005168	Uncharacterized protein [Source:UniProtKB/TrEMBL;Acc:F1MMB4]
rs42044879	3	120220712	482258 bases to the left	LOC618660	618660	ENSBTAG00000045911	Uncharacterized protein [Source:UniProtKB/TrEMBL;Acc:G3N0P7]
rs109660569	4	1521968	253306 bases to the left	-	-	ENSBTAG00000045676	5S ribosomal RNA [Source:RFAM;Acc:RF00001]
rs109744583	4	6797677	298953 bases to the right	ABCA13	100300398	ENSBTAG00000003531	ATP-binding cassette, sub-family A (ABC1), member 13 [Source:HGNC Symbol;Acc:14638]
rs41810589	4	8495236	407 bases to the left	FZD1	445417	ENSBTAG00000002107	Bos taurus frizzled family receptor 1 (FZD1), mRNA. [Source:RefSeq mRNA;Acc:NM_001101048]
rs41810589	4	8495236	71006 bases to the right	-	-	ENSBTAG00000027319	Uncharacterized protein [Source:UniProtKB/TrEMBL;Acc:F1MSX0]
rs43372200	4	9249035	region is within gene	-	-	ENSBTAG00000007442	A kinase (PRKA) anchor protein 9 [Source:HGNC Symbol;Acc:379]
rs43372200	4	9249035	57379 bases to the right	CYP51A1	505060	ENSBTAG00000001992	Bos taurus cytochrome P450, family 51, subfamily A, polypeptide 1 (CYP51A1), mRNA. [Source:RefSeq mRNA;Acc:NM_001025319]
rs43372200	4	9249035	85879 bases to the right	LRRD1	784825	ENSBTAG00000001571	leucine-rich repeats and death domain containing 1 [Source:HGNC Symbol;Acc:34300]
rs43372200	4	9249035	126245 bases to the right	KRIT1	407996	ENSBTAG00000002750	krev interaction trapped protein 1 [Source:RefSeq peptide;Acc:NP_001001166]
rs43372200	4	9249035	154913 bases to the left	MTERF	784618	ENSBTAG00000045617	mitochondrial transcription termination factor [Source:HGNC Symbol;Acc:21463]
rs43372200	4	9249035	222535 bases to the right	LOC785787	785787	ENSBTAG00000034936	Bos taurus ankyrin repeat and IBR domain containing 1 (ANKIB1), mRNA. [Source:RefSeq mRNA;Acc:NM_001192052]
rs43372200	4	9249035	303627 bases to the right	-	-	ENSBTAG00000048169	Uncharacterized protein [Source:UniProtKB/TrEMBL;Acc:G3N3S3]
rs43372200	4	9249035	334657 bases to the right	TMBIM1B	768008	ENSBTAG00000034905	Bos taurus transmembrane Bax inhibitor motif containing 1B (TMBIM1B), mRNA. [Source:RefSeq mRNA;Acc:NM_001077068]
rs43372200	4	9249035	336424 bases to the right	MIR584-5	100313386	ENSBTAG00000030095	bta-mir-584-5 [Source:miRBase;Acc:MI0009871]
rs43372200	4	9249035	364099 bases to the right	GATAD1	784921	ENSBTAG00000021996	Bos taurus GATA zinc finger domain containing 1 (GATAD1), mRNA. [Source:RefSeq mRNA;Acc:NM_001081623]
rs43372200	4	9249035	388798 bases to the right	PEX1	505771	ENSBTAG00000024431	Bos taurus peroxisomal biogenesis factor 1 (PEX1), mRNA. [Source:RefSeq mRNA;Acc:NM_001192071]
rs43372200	4	9249035	474756 bases to the right	RBM48	505408	ENSBTAG00000018363	Bos taurus RNA binding motif protein 48 (RBM48), mRNA. [Source:RefSeq mRNA;Acc:NM_001101854]
rs43372200	4	9249035	481375 bases to the right	LOC524650	524650	ENSBTAG00000003810	Bos taurus EF hand calcium binding domain 1-like (LOC524650), mRNA. [Source:RefSeq mRNA;Acc:NM_001040545]
rs41576135	4	19401500	49156 bases to the right	THSD7A	782187	ENSBTAG00000007680	Bos taurus thrombospondin, type I, domain containing 7A (THSD7A), mRNA. [Source:RefSeq mRNA;Acc:NM_001206743]
rs41576135	4	19401500	308257 bases to the left	PHF14	537811	ENSBTAG00000011819	PHD finger protein 14 [Source:HGNC Symbol;Acc:22203]
rs41576135	4	19401500	420672 bases to the left	NDUFA4	327704	ENSBTAG00000011145	Bos taurus NADH dehydrogenase (ubiquinone) 1 alpha subcomplex, 4, 9kDa (NDUFA4), mRNA. [Source:RefSeq mRNA;Acc:NM_175820]
rs41576135	4	19401500	451011 bases to the left	C14H8orf59	510007	ENSBTAG00000038527	Uncharacterized protein C8orf59 homolog [Source:UniProtKB/Swiss-Prot;Acc:A8YXZ5]
rs41576135	4	19401500	484682 bases to the left	-	-	ENSBTAG00000043043	Small nucleolar RNA SNORA62/SNORA6 family [Source:RFAM;Acc:RF00091]
rs41576135	4	19401500	491589 bases to the right	TMEM106B	508903	ENSBTAG00000019750	Bos taurus transmembrane protein 106B (TMEM106B), mRNA. [Source:RefSeq mRNA;Acc:NM_001034337]
rs41666536	4	19855620	37469 bases to the right	TMEM106B	508903	ENSBTAG00000019750	Bos taurus transmembrane protein 106B (TMEM106B), mRNA. [Source:RefSeq mRNA;Acc:NM_001034337]
rs41666536	4	19855620	128025 bases to the left	THSD7A	782187	ENSBTAG00000007680	Bos taurus thrombospondin, type I, domain containing 7A (THSD7A), mRNA. [Source:RefSeq mRNA;Acc:NM_001206743]
rs41666536	4	19855620	297515 bases to the right	-	-	ENSBTAG00000009786	scinderin [Source:HGNC Symbol;Acc:21695]
rs41666536	4	19855620	440811 bases to the right	ARL4A	767906	ENSBTAG00000002869	Bos taurus ADP-ribosylation factor-like 4A (ARL4A), mRNA. [Source:RefSeq mRNA;Acc:NM_001076985]
rs42265474	4	21118823	415394 bases to the right	-	-	ENSBTAG00000043674	5S ribosomal RNA [Source:RFAM;Acc:RF00001]
rs42265474	4	21118823	496440 bases to the left	-	-	ENSBTAG00000034376	-
rs110095120	4	21650408	116074 bases to the left	-	-	ENSBTAG00000043674	5S ribosomal RNA [Source:RFAM;Acc:RF00001]
rs110095120	4	21650408	202105 bases to the right	-	-	ENSBTAG00000042514	Small nucleolar RNA SNORA3/SNORA45 family [Source:RFAM;Acc:RF00334]
rs110095120	4	21650408	391769 bases to the right	ETV1	540846	ENSBTAG00000015981	Bos taurus ets variant 1 (ETV1), mRNA. [Source:RefSeq mRNA;Acc:NM_001046492]
rs42213121	4	21973829	68348 bases to the right	ETV1	540846	ENSBTAG00000015981	Bos taurus ets variant 1 (ETV1), mRNA. [Source:RefSeq mRNA;Acc:NM_001046492]
rs42213121	4	21973829	121195 bases to the left	-	-	ENSBTAG00000042514	Small nucleolar RNA SNORA3/SNORA45 family [Source:RFAM;Acc:RF00334]
rs42213121	4	21973829	359604 bases to the right	DGKB	537171	ENSBTAG00000021905	diacylglycerol kinase, beta 90kDa [Source:HGNC Symbol;Acc:2850]
rs42213121	4	21973829	439495 bases to the left	-	-	ENSBTAG00000043674	5S ribosomal RNA [Source:RFAM;Acc:RF00001]
rs109608832	4	22549817	region is within gene	DGKB	537171	ENSBTAG00000021905	diacylglycerol kinase, beta 90kDa [Source:HGNC Symbol;Acc:2850]
rs109608832	4	22549817	404810 bases to the left	ETV1	540846	ENSBTAG00000015981	Bos taurus ets variant 1 (ETV1), mRNA. [Source:RefSeq mRNA;Acc:NM_001046492]
rs43385183	4	24232071	9508 bases to the left	-	-	ENSBTAG00000010168	Uncharacterized protein [Source:UniProtKB/TrEMBL;Acc:F1MQ19]
rs43385183	4	24232071	212712 bases to the left	MEOX2	518540	ENSBTAG00000003238	Bos taurus mesenchyme homeobox 2 (MEOX2), mRNA. [Source:RefSeq mRNA;Acc:NM_001098045]
rs43385183	4	24232071	259950 bases to the right	ISPD	100337328	ENSBTAG00000015073	Isoprenoid synthase domain-containing protein [Source:UniProtKB/Swiss-Prot;Acc:E1BCH6]
rs43385183	4	24232071	340835 bases to the left	AGMO	613658	ENSBTAG00000034154	alkylglycerol monooxygenase [Source:HGNC Symbol;Acc:33784]
rs41587961	4	24932445	518 bases to the left	SOSTDC1	523184	ENSBTAG00000005377	Bos taurus sclerostin domain containing 1 (SOSTDC1), mRNA. [Source:RefSeq mRNA;Acc:NM_001046265]
rs41587961	4	24932445	46408 bases to the left	ISPD	100337328	ENSBTAG00000015073	Isoprenoid synthase domain-containing protein [Source:UniProtKB/Swiss-Prot;Acc:E1BCH6]
rs41587961	4	24932445	58535 bases to the right	-	-	ENSBTAG00000034091	Uncharacterized protein [Source:UniProtKB/TrEMBL;Acc:G3X7X5]
rs41587961	4	24932445	100410 bases to the right	-	-	ENSBTAG00000045648	Uncharacterized protein [Source:UniProtKB/TrEMBL;Acc:G3MWQ5]
rs41587961	4	24932445	125478 bases to the right	ANKMY2	509032	ENSBTAG00000010980	Bos taurus ankyrin repeat and MYND domain containing 2 (ANKMY2), mRNA. [Source:RefSeq mRNA;Acc:NM_001075384]
rs41587961	4	24932445	165439 bases to the right	BZW2	326579	ENSBTAG00000014262	Bos taurus basic leucine zipper and W2 domains 2 (BZW2), mRNA. [Source:RefSeq mRNA;Acc:NM_001104961]
rs41587961	4	24932445	280643 bases to the right	TSPAN13	526460	ENSBTAG00000012805	Bos taurus tetraspanin 13 (TSPAN13), mRNA. [Source:RefSeq mRNA;Acc:NM_001035362]
rs41587961	4	24932445	326174 bases to the right	AGR2	415112	ENSBTAG00000024406	anterior gradient 2 [Source:HGNC Symbol;Acc:328]
rs41587961	4	24932445	384448 bases to the right	AGR3	618371	ENSBTAG00000045578	Bos taurus anterior gradient 3 homolog (Xenopus laevis) (AGR3), mRNA. [Source:RefSeq mRNA;Acc:NM_001191502]
rs109044993	4	25722942	62391 bases to the right	AHR	280714	ENSBTAG00000007746	Bos taurus aryl hydrocarbon receptor (AHR), mRNA. [Source:RefSeq mRNA;Acc:NM_001206026]
rs109044993	4	25722942	102641 bases to the right	-	-	ENSBTAG00000043006	Small nucleolar RNA SNORD31 [Source:RFAM;Acc:RF00089]
rs109044993	4	25722942	375413 bases to the right	-	-	ENSBTAG00000042327	U6 spliceosomal RNA [Source:RFAM;Acc:RF00026]
rs109044993	4	25722942	389465 bases to the left	AGR3	618371	ENSBTAG00000045578	Bos taurus anterior gradient 3 homolog (Xenopus laevis) (AGR3), mRNA. [Source:RefSeq mRNA;Acc:NM_001191502]
rs109044993	4	25722942	451516 bases to the left	AGR2	415112	ENSBTAG00000024406	anterior gradient 2 [Source:HGNC Symbol;Acc:328]
rs109044993	4	25722942	471701 bases to the left	TSPAN13	526460	ENSBTAG00000012805	Bos taurus tetraspanin 13 (TSPAN13), mRNA. [Source:RefSeq mRNA;Acc:NM_001035362]
rs29021086	4	27604132	147035 bases to the left	HDAC9	535415	ENSBTAG00000003808	histone deacetylase 9 [Source:HGNC Symbol;Acc:14065]
rs29021086	4	27604132	250442 bases to the right	TWIST1	782170	ENSBTAG00000046922	Bos taurus twist homolog 1 (Drosophila) (TWIST1), mRNA. [Source:RefSeq mRNA;Acc:NM_001191145]
rs29021086	4	27604132	285944 bases to the right	FERD3L	538985	ENSBTAG00000039955	Fer3-like bHLH transcription factor [Source:HGNC Symbol;Acc:16660]
rs29021086	4	27604132	340050 bases to the right	-	-	ENSBTAG00000044480	-
rs42426977	4	33731379	region is within gene	KIAA1324L	518313	ENSBTAG00000004023	KIAA1324-like [Source:HGNC Symbol;Acc:21945]
rs42426977	4	33731379	38310 bases to the right	GRM3	541056	ENSBTAG00000018989	Bos taurus glutamate receptor, metabotropic 3 (GRM3), mRNA. [Source:RefSeq mRNA;Acc:NM_001098123]
rs42426977	4	33731379	222478 bases to the left	-	-	ENSBTAG00000019276	-
rs42426977	4	33731379	312655 bases to the left	DMTF1	539676	ENSBTAG00000020878	cyclin D binding myb-like transcription factor 1 [Source:HGNC Symbol;Acc:14603]
rs42426977	4	33731379	362592 bases to the left	TMEM243	614280	ENSBTAG00000038283	Bos taurus chromosome 4 open reading frame, human C7orf23 (TMEM243), mRNA. [Source:RefSeq mRNA;Acc:NM_001078044]
rs42426977	4	33731379	439751 bases to the right	LOC100337225	100337225	ENSBTAG00000047497	-
rs42426977	4	33731379	472254 bases to the left	CROT	281092	ENSBTAG00000021535	Bos taurus carnitine O-octanoyltransferase (CROT), mRNA. [Source:RefSeq mRNA;Acc:NM_177494]
rs42500432	4	35871209	81313 bases to the left	SEMA3D	536417	ENSBTAG00000024394	sema domain, immunoglobulin domain (Ig), short basic domain, secreted, (semaphorin) 3D [Source:HGNC Symbol;Acc:10726]
rs42500432	4	35871209	184949 bases to the left	-	-	ENSBTAG00000043038	U6 spliceosomal RNA [Source:RFAM;Acc:RF00026]
rs41649823	4	38819398	region is within gene	CACNA2D1	282608	ENSBTAG00000020569	voltage-dependent calcium channel subunit alpha-2/delta-1 precursor [Source:RefSeq peptide;Acc:NP_001192916]
rs41649823	4	38819398	296769 bases to the right	HGF	282879	ENSBTAG00000017664	Bos taurus hepatocyte growth factor (hepapoietin A; scatter factor) (HGF), mRNA. [Source:RefSeq mRNA;Acc:NM_001031751]
rs41649823	4	38819398	331136 bases to the left	-	-	ENSBTAG00000043671	7SK RNA [Source:RFAM;Acc:RF00100]
rs43384459	4	42431385	160945 bases to the left	-	-	ENSBTAG00000044831	5S ribosomal RNA [Source:RFAM;Acc:RF00001]
rs43385757	4	42523038	252598 bases to the left	-	-	ENSBTAG00000044831	5S ribosomal RNA [Source:RFAM;Acc:RF00001]
rs41602717	4	66695747	902 bases to the right	PLEKHA8	538919	ENSBTAG00000000521	Bos taurus pleckstrin homology domain containing, family A (phosphoinositide binding specific) member 8 (PLEKHA8), mRNA. [Source:RefSeq mRNA;Acc:NM_001197032]
rs41602717	4	66695747	51982 bases to the left	C4H7orf41	615685	ENSBTAG00000039231	Bos taurus chromosome 4 open reading frame, human C7orf41 (C4H7orf41), mRNA. [Source:RefSeq mRNA;Acc:NM_001101246]
rs41602717	4	66695747	62932 bases to the right	FKBP14	615718	ENSBTAG00000007870	FK506 binding protein 14, 22 kDa [Source:HGNC Symbol;Acc:18625]
rs41602717	4	66695747	89519 bases to the right	SCRN1	534933	ENSBTAG00000016223	Bos taurus secernin 1 (SCRN1), mRNA. [Source:RefSeq mRNA;Acc:NM_001110803]
rs41602717	4	66695747	159968 bases to the right	WIPF3	786606	ENSBTAG00000016220	WAS/WASL interacting protein family, member 3 [Source:HGNC Symbol;Acc:22004]
rs41602717	4	66695747	241809 bases to the left	ZNRF2	615645	ENSBTAG00000000260	Bos taurus zinc and ring finger 2 (ZNRF2), mRNA. [Source:RefSeq mRNA;Acc:NM_001105443]
rs41602717	4	66695747	343381 bases to the right	PRR15	538952	ENSBTAG00000045567	proline rich 15 [Source:HGNC Symbol;Acc:22310]
rs41602717	4	66695747	349201 bases to the left	MIR2419	100313466	ENSBTAG00000045223	bta-mir-2419 [Source:miRBase;Acc:MI0011467]
rs41602717	4	66695747	369458 bases to the right	CHN2	507285	ENSBTAG00000020931	CHN2 protein; Uncharacterized protein [Source:UniProtKB/TrEMBL;Acc:Q0VD41]
rs41602717	4	66695747	383916 bases to the left	NOD1	781426	ENSBTAG00000038235	nucleotide-binding oligomerization domain containing 1 [Source:HGNC Symbol;Acc:16390]
rs41602717	4	66695747	481455 bases to the left	GGCT	533374	ENSBTAG00000010597	Bos taurus gamma-glutamylcyclotransferase (GGCT), mRNA. [Source:RefSeq mRNA;Acc:NM_001037610]
rs41622258	4	68579054	region is within gene	JAZF1	616701	ENSBTAG00000019024	Bos taurus JAZF zinc finger 1 (JAZF1), mRNA. [Source:RefSeq mRNA;Acc:NM_001206257]
rs41622258	4	68579054	196848 bases to the right	TAX1BP1	535589	ENSBTAG00000019020	Bos taurus Tax1 (human T-cell leukemia virus type I) binding protein 1 (TAX1BP1), mRNA. [Source:RefSeq mRNA;Acc:NM_001046409]
rs41622258	4	68579054	347544 bases to the right	HIBADH	512002	ENSBTAG00000001036	Bos taurus 3-hydroxyisobutyrate dehydrogenase (HIBADH), mRNA. [Source:RefSeq mRNA;Acc:NM_001046106]
rs41622258	4	68579054	364103 bases to the right	-	-	ENSBTAG00000043287	Small nucleolar RNA SNORD56 [Source:RFAM;Acc:RF00275]
rs41622258	4	68579054	378142 bases to the left	-	-	ENSBTAG00000046308	Uncharacterized protein [Source:UniProtKB/TrEMBL;Acc:E1BED4]
rs110968187	4	76185033	421145 bases to the right	MIR2420	100313205	ENSBTAG00000044867	bta-mir-2420 [Source:miRBase;Acc:MI0011468]
rs42233703	4	83238386	region is within gene	AMPH	614722	ENSBTAG00000031967	Bos taurus amphiphysin (AMPH), mRNA. [Source:RefSeq mRNA;Acc:NM_001098130]
rs42233703	4	83238386	42135 bases to the right	-	-	ENSBTAG00000031965	T cell receptor gamma variable 11 (non-functional) [Source:HGNC Symbol;Acc:12286]
rs42233703	4	83238386	68733 bases to the right	LOC100335205	100335205	ENSBTAG00000000144	Uncharacterized protein [Source:UniProtKB/TrEMBL;Acc:E1BF25]
rs42233703	4	83238386	131716 bases to the right	-	-	ENSBTAG00000010300	Uncharacterized protein [Source:UniProtKB/TrEMBL;Acc:E1B780]
rs42233703	4	83238386	181278 bases to the right	LOC100295719	100295719	ENSBTAG00000047684	-
rs42233703	4	83238386	212738 bases to the right	-	-	ENSBTAG00000002859	Uncharacterized protein [Source:UniProtKB/TrEMBL;Acc:F1MSY8]
rs42233703	4	83238386	278868 bases to the right	LOC613630	613630	ENSBTAG00000012649	Bos taurus N(alpha)-acetyltransferase 38, NatC auxiliary subunit (NAA38), mRNA. [Source:RefSeq mRNA;Acc:NM_001034740]
rs42233703	4	83238386	341570 bases to the left	VPS41	528654	ENSBTAG00000007305	Bos taurus vacuolar protein sorting 41 homolog (S. cerevisiae) (VPS41), mRNA. [Source:RefSeq mRNA;Acc:NM_001083453]
rs41586535	4	86144034	32935 bases to the left	TSPAN12	613639	ENSBTAG00000015337	Bos taurus tetraspanin 12 (TSPAN12), mRNA. [Source:RefSeq mRNA;Acc:NM_001046512]
rs41586535	4	86144034	67463 bases to the right	ING3	513000	ENSBTAG00000016332	inhibitor of growth family, member 3 [Source:HGNC Symbol;Acc:14587]
rs41586535	4	86144034	106139 bases to the right	CPED1	617867	ENSBTAG00000002938	cadherin-like and PC-esterase domain containing 1 [Source:HGNC Symbol;Acc:26159]
rs41586535	4	86144034	141963 bases to the left	KCND2	540416	ENSBTAG00000032077	Bos taurus potassium voltage-gated channel, Shal-related subfamily, member 2 (KCND2), mRNA. [Source:RefSeq mRNA;Acc:NM_001191184]
rs41586535	4	86144034	454050 bases to the right	WNT16	538627	ENSBTAG00000002940	Bos taurus wingless-type MMTV integration site family, member 16 (WNT16), mRNA. [Source:RefSeq mRNA;Acc:NM_001014949]
rs41586535	4	86144034	476336 bases to the right	FAM3C	615690	ENSBTAG00000007976	Bos taurus family with sequence similarity 3, member C (FAM3C), mRNA. [Source:RefSeq mRNA;Acc:NM_001099147]
rs42886825	4	86446125	region is within gene	CPED1	617867	ENSBTAG00000002938	cadherin-like and PC-esterase domain containing 1 [Source:HGNC Symbol;Acc:26159]
rs42886825	4	86446125	151959 bases to the right	WNT16	538627	ENSBTAG00000002940	Bos taurus wingless-type MMTV integration site family, member 16 (WNT16), mRNA. [Source:RefSeq mRNA;Acc:NM_001014949]
rs42886825	4	86446125	174245 bases to the right	FAM3C	615690	ENSBTAG00000007976	Bos taurus family with sequence similarity 3, member C (FAM3C), mRNA. [Source:RefSeq mRNA;Acc:NM_001099147]
rs42886825	4	86446125	208551 bases to the left	ING3	513000	ENSBTAG00000016332	inhibitor of growth family, member 3 [Source:HGNC Symbol;Acc:14587]
rs42886825	4	86446125	335026 bases to the left	TSPAN12	613639	ENSBTAG00000015337	Bos taurus tetraspanin 12 (TSPAN12), mRNA. [Source:RefSeq mRNA;Acc:NM_001046512]
rs42886825	4	86446125	444054 bases to the left	KCND2	540416	ENSBTAG00000032077	Bos taurus potassium voltage-gated channel, Shal-related subfamily, member 2 (KCND2), mRNA. [Source:RefSeq mRNA;Acc:NM_001191184]
rs42886825	4	86446125	496008 bases to the right	-	-	ENSBTAG00000044925	7SK RNA [Source:RFAM;Acc:RF00100]
rs29020619	4	86690771	16291 bases to the left	FAM3C	615690	ENSBTAG00000007976	Bos taurus family with sequence similarity 3, member C (FAM3C), mRNA. [Source:RefSeq mRNA;Acc:NM_001099147]
rs29020619	4	86690771	81416 bases to the left	WNT16	538627	ENSBTAG00000002940	Bos taurus wingless-type MMTV integration site family, member 16 (WNT16), mRNA. [Source:RefSeq mRNA;Acc:NM_001014949]
rs29020619	4	86690771	117910 bases to the left	CPED1	617867	ENSBTAG00000002938	cadherin-like and PC-esterase domain containing 1 [Source:HGNC Symbol;Acc:26159]
rs29020619	4	86690771	251362 bases to the right	-	-	ENSBTAG00000044925	7SK RNA [Source:RFAM;Acc:RF00100]
rs29020619	4	86690771	386752 bases to the right	PTPRZ1	317725	ENSBTAG00000012119	protein tyrosine phosphatase, receptor-type, Z polypeptide 1 [Source:HGNC Symbol;Acc:9685]
rs29020619	4	86690771	453197 bases to the left	ING3	513000	ENSBTAG00000016332	inhibitor of growth family, member 3 [Source:HGNC Symbol;Acc:14587]
rs42043292	4	89343321	107525 bases to the left	-	-	ENSBTAG00000048008	-
rs42043292	4	89343321	129431 bases to the left	-	-	ENSBTAG00000022880	-
rs42043292	4	89343321	181953 bases to the left	LOC509761	509761	ENSBTAG00000031958	Hyaluronidase [Source:UniProtKB/TrEMBL;Acc:F1MZM9]
rs42043292	4	89343321	183921 bases to the left	-	-	ENSBTAG00000036646	5S ribosomal RNA [Source:RFAM;Acc:RF00001]
rs42043292	4	89343321	272671 bases to the left	LOC527125	527125	ENSBTAG00000040349	Hyaluronidase [Source:UniProtKB/TrEMBL;Acc:E1BBU8]
rs42043292	4	89343321	300915 bases to the left	-	-	ENSBTAG00000038668	Small nucleolar RNA U3 [Source:RFAM;Acc:RF00012]
rs42043292	4	89343321	334388 bases to the left	SPAM1	353352	ENSBTAG00000004640	Bos taurus sperm adhesion molecule 1 (PH-20 hyaluronidase, zona pellucida binding) (SPAM1), mRNA. [Source:RefSeq mRNA;Acc:NM_001008413]
rs42043292	4	89343321	336657 bases to the left	-	-	ENSBTAG00000028457	5S ribosomal RNA [Source:RFAM;Acc:RF00001]
rs42043292	4	89343321	365840 bases to the left	HYAL4	518161	ENSBTAG00000005548	hyaluronoglucosaminidase 4 [Source:HGNC Symbol;Acc:5323]
rs42043292	4	89343321	370999 bases to the right	-	-	ENSBTAG00000042864	U6 spliceosomal RNA [Source:RFAM;Acc:RF00026]
rs42043292	4	89343321	414066 bases to the left	-	-	ENSBTAG00000039304	Small nucleolar RNA U3 [Source:RFAM;Acc:RF00012]
rs42043292	4	89343321	435167 bases to the right	-	-	ENSBTAG00000012301	-
rs42043292	4	89343321	462170 bases to the right	LOC790388	790388	ENSBTAG00000013732	Bos taurus G protein-coupled receptor 37 (endothelin receptor type B-like) (GPR37), mRNA. [Source:RefSeq mRNA;Acc:NM_001075969]
rs42043292	4	89343321	486774 bases to the left	WASL	281577	ENSBTAG00000004643	Bos taurus Wiskott-Aldrich syndrome-like (WASL), mRNA. [Source:RefSeq mRNA;Acc:NM_174219]
rs42708915	4	89969381	region is within gene	POT1	511292	ENSBTAG00000013180	protection of telomeres 1 [Source:HGNC Symbol;Acc:17284]
rs42708915	4	89969381	86906 bases to the right	-	-	ENSBTAG00000046784	-
rs42708915	4	89969381	145770 bases to the left	LOC790388	790388	ENSBTAG00000013732	Bos taurus G protein-coupled receptor 37 (endothelin receptor type B-like) (GPR37), mRNA. [Source:RefSeq mRNA;Acc:NM_001075969]
rs42708915	4	89969381	190331 bases to the left	-	-	ENSBTAG00000012301	-
rs42708915	4	89969381	254955 bases to the left	-	-	ENSBTAG00000042864	U6 spliceosomal RNA [Source:RFAM;Acc:RF00026]
rs110515348	4	96728719	region is within gene	PLXNA4	407104	ENSBTAG00000014543	Bos taurus plexin A4 (PLXNA4), mRNA. [Source:RefSeq mRNA;Acc:NM_001191504]
rs110515348	4	96728719	98532 bases to the right	LOC782875	782875	ENSBTAG00000038448	Uncharacterized protein [Source:UniProtKB/TrEMBL;Acc:E1BDV2]
rs110515348	4	96728719	311458 bases to the left	MIR320B	100313207	ENSBTAG00000045386	bta-mir-320b [Source:miRBase;Acc:MI0011472]
rs110515348	4	96728719	460918 bases to the left	-	-	ENSBTAG00000002008	-
rs41652816	4	111368926	125295 bases to the right	-	-	ENSBTAG00000043873	5S ribosomal RNA [Source:RFAM;Acc:RF00001]
rs41652816	4	111368926	137282 bases to the left	CNTNAP2	100337375	ENSBTAG00000000719	Uncharacterized protein [Source:UniProtKB/TrEMBL;Acc:F1MBW9]
rs41652816	4	111368926	173024 bases to the right	-	-	ENSBTAG00000047459	Uncharacterized protein [Source:UniProtKB/TrEMBL;Acc:G3X8G6]
rs41652816	4	111368926	397499 bases to the left	-	-	ENSBTAG00000048097	Uncharacterized protein [Source:UniProtKB/TrEMBL;Acc:G3MWQ3]
rs109872688	4	112257305	1607 bases to the right	CNTNAP2	100337375	ENSBTAG00000027832	contactin associated protein-like 2 [Source:HGNC Symbol;Acc:13830]
rs109872688	4	112257305	130500 bases to the left	-	-	ENSBTAG00000045871	Uncharacterized protein [Source:UniProtKB/TrEMBL;Acc:G3MXA7]
rs109872688	4	112257305	209088 bases to the left	-	-	ENSBTAG00000047873	Uncharacterized protein [Source:UniProtKB/TrEMBL;Acc:G3N0D3]
rs109872688	4	112257305	499533 bases to the right	CUL1	407228	ENSBTAG00000008736	Bos taurus cullin 1 (CUL1), mRNA. [Source:RefSeq mRNA;Acc:NM_001193233]
rs42869203	4	112317788	region is within gene	CNTNAP2	100337375	ENSBTAG00000027832	contactin associated protein-like 2 [Source:HGNC Symbol;Acc:13830]
rs42869203	4	112317788	190983 bases to the left	-	-	ENSBTAG00000045871	Uncharacterized protein [Source:UniProtKB/TrEMBL;Acc:G3MXA7]
rs42869203	4	112317788	269571 bases to the left	-	-	ENSBTAG00000047873	Uncharacterized protein [Source:UniProtKB/TrEMBL;Acc:G3N0D3]
rs42869203	4	112317788	439050 bases to the right	CUL1	407228	ENSBTAG00000008736	Bos taurus cullin 1 (CUL1), mRNA. [Source:RefSeq mRNA;Acc:NM_001193233]
rs42869203	4	112317788	497539 bases to the right	EZH2	509106	ENSBTAG00000009426	enhancer of zeste homolog 2 (Drosophila) [Source:HGNC Symbol;Acc:3527]
rs41609624	5	2098613	region is within gene	TRHDE	100336818	ENSBTAG00000018575	thyrotropin-releasing hormone degrading enzyme [Source:HGNC Symbol;Acc:30748]
rs41609624	5	2098613	470495 bases to the left	TPH2	100336620	ENSBTAG00000020792	tryptophan hydroxylase 2 [Source:HGNC Symbol;Acc:20692]
rs109888073	5	4875167	region is within gene	GLIPR1L2	536555	ENSBTAG00000019260	GLI pathogenesis-related 1 like 2 [Source:HGNC Symbol;Acc:28592]
rs109888073	5	4875167	8198 bases to the left	GLIPR1L1	615034	ENSBTAG00000004569	Bos taurus GLI pathogenesis-related 1 like 1 (GLIPR1L1), mRNA. [Source:RefSeq mRNA;Acc:NM_001076357]
rs109888073	5	4875167	68566 bases to the left	-	-	ENSBTAG00000014859	calcyphosine 2 [Source:HGNC Symbol;Acc:16471]
rs109888073	5	4875167	99448 bases to the right	GLIPR1	767905	ENSBTAG00000011590	Bos taurus GLI pathogenesis-related 1 (GLIPR1), mRNA. [Source:RefSeq mRNA;Acc:NM_001076984]
rs109888073	5	4875167	145248 bases to the right	KRR1	513714	ENSBTAG00000011591	Bos taurus KRR1, small subunit (SSU) processome component, homolog (yeast) (KRR1), mRNA. [Source:RefSeq mRNA;Acc:NM_001037819]
rs109693674	5	21994945	80694 bases to the left	-	-	ENSBTAG00000044227	Small nucleolar RNA SNORD107 [Source:RFAM;Acc:RF01164]
rs109693674	5	21994945	91126 bases to the right	BTG1	281032	ENSBTAG00000020330	Bos taurus B-cell translocation gene 1, anti-proliferative (BTG1), mRNA. [Source:RefSeq mRNA;Acc:NM_173999]
rs109693674	5	21994945	338924 bases to the right	-	-	ENSBTAG00000033600	Uncharacterized protein [Source:UniProtKB/TrEMBL;Acc:E1B975]
rs110980334	5	22777192	region is within gene	PLEKHG7	519417	ENSBTAG00000000818	pleckstrin homology domain containing, family G (with RhoGef domain) member 7 [Source:HGNC Symbol;Acc:33829]
rs110980334	5	22777192	15036 bases to the left	-	-	ENSBTAG00000045179	U6 spliceosomal RNA [Source:RFAM;Acc:RF00026]
rs110980334	5	22777192	29511 bases to the right	-	-	ENSBTAG00000000421	early endosome antigen 1 [Source:HGNC Symbol;Acc:3185]
rs110980334	5	22777192	56810 bases to the left	-	-	ENSBTAG00000033594	chromosome 12 open reading frame 74 [Source:HGNC Symbol;Acc:27887]
rs110980334	5	22777192	442650 bases to the left	-	-	ENSBTAG00000033600	Uncharacterized protein [Source:UniProtKB/TrEMBL;Acc:E1B975]
rs29021717	5	37668761	64564 bases to the left	LOC786089	786089	ENSBTAG00000046601	Uncharacterized protein [Source:UniProtKB/TrEMBL;Acc:G3MWW4]
rs29021717	5	37668761	132023 bases to the right	-	-	ENSBTAG00000042612	Small nucleolar RNA SNORA62/SNORA6 family [Source:RFAM;Acc:RF00091]
rs29021717	5	37668761	308360 bases to the left	-	-	ENSBTAG00000042689	U6 spliceosomal RNA [Source:RFAM;Acc:RF00026]
rs29021717	5	37668761	336321 bases to the left	ADAMTS20	536137	ENSBTAG00000000395	-
rs29021717	5	37668761	340562 bases to the left	-	-	ENSBTAG00000045574	-
rs110853898	5	41476949	region is within gene	SLC2A13	613556	ENSBTAG00000043962	Bos taurus solute carrier family 2 (facilitated glucose transporter), member 13 (SLC2A13), mRNA. [Source:RefSeq mRNA;Acc:NM_001192963]
rs110853898	5	41476949	132631 bases to the right	C5H12orf40	615558	ENSBTAG00000044176	chromosome 12 open reading frame 40 [Source:HGNC Symbol;Acc:26846]
rs110853898	5	41476949	219423 bases to the right	LOC100335783	100335783	ENSBTAG00000038043	Bos taurus ATP-binding cassette, sub-family D (ALD), member 2 (ABCD2), mRNA. [Source:RefSeq mRNA;Acc:NM_001099037]
rs110853898	5	41476949	487113 bases to the right	MIR2428	100313343	ENSBTAG00000044680	bta-mir-2428 [Source:miRBase;Acc:MI0011478]
rs41633380	5	41799777	region is within gene	LOC100335783	100335783	ENSBTAG00000038043	Bos taurus ATP-binding cassette, sub-family D (ALD), member 2 (ABCD2), mRNA. [Source:RefSeq mRNA;Acc:NM_001099037]
rs41633380	5	41799777	125903 bases to the left	C5H12orf40	615558	ENSBTAG00000044176	chromosome 12 open reading frame 40 [Source:HGNC Symbol;Acc:26846]
rs41633380	5	41799777	164285 bases to the right	MIR2428	100313343	ENSBTAG00000044680	bta-mir-2428 [Source:miRBase;Acc:MI0011478]
rs41633380	5	41799777	200695 bases to the right	-	-	ENSBTAG00000042697	U6 spliceosomal RNA [Source:RFAM;Acc:RF00026]
rs41633380	5	41799777	239841 bases to the left	SLC2A13	613556	ENSBTAG00000043962	Bos taurus solute carrier family 2 (facilitated glucose transporter), member 13 (SLC2A13), mRNA. [Source:RefSeq mRNA;Acc:NM_001192963]
rs41633380	5	41799777	275398 bases to the right	KIF21A	540076	ENSBTAG00000004832	kinesin family member 21A [Source:HGNC Symbol;Acc:19349]
rs110829690	5	45134007	region is within gene	CPM	513281	ENSBTAG00000013496	CPM protein; Uncharacterized protein [Source:UniProtKB/TrEMBL;Acc:A7MBD9]
rs110829690	5	45134007	44128 bases to the right	MDM2	540378	ENSBTAG00000010422	MDM2 oncogene, E3 ubiquitin protein ligase [Source:HGNC Symbol;Acc:6973]
rs110829690	5	45134007	112210 bases to the right	LOC781384	781384	ENSBTAG00000031919	Bos taurus solute carrier family 35, member E3 (SLC35E3), mRNA. [Source:RefSeq mRNA;Acc:NM_001083654]
rs110829690	5	45134007	141630 bases to the right	NUP107	504823	ENSBTAG00000006911	nucleoporin 107kDa [Source:HGNC Symbol;Acc:29914]
rs110829690	5	45134007	154071 bases to the right	-	-	ENSBTAG00000042289	Small nucleolar RNA SNORA38 [Source:RFAM;Acc:RF00428]
rs110829690	5	45134007	220848 bases to the left	-	-	ENSBTAG00000044636	Small nucleolar RNA SNORA44 [Source:RFAM;Acc:RF00405]
rs110829690	5	45134007	221301 bases to the right	RAP1B	327708	ENSBTAG00000008967	Bos taurus RAP1B, member of RAS oncogene family (RAP1B), mRNA. [Source:RefSeq mRNA;Acc:NM_175824]
rs110829690	5	45134007	247205 bases to the left	-	-	ENSBTAG00000002741	-
rs110829690	5	45134007	340522 bases to the left	CPSF6	768231	ENSBTAG00000007323	cleavage and polyadenylation specific factor 6, 68kDa [Source:HGNC Symbol;Acc:13871]
rs110829690	5	45134007	413031 bases to the left	LYZ	777776	ENSBTAG00000026779	Bos taurus lysozyme (LYZ), mRNA. [Source:RefSeq mRNA;Acc:NM_001078159]
rs110829690	5	45134007	423609 bases to the left	-	-	ENSBTAG00000043369	U6 spliceosomal RNA [Source:RFAM;Acc:RF00026]
rs110829690	5	45134007	477394 bases to the left	LOC787241	787241	ENSBTAG00000026322	Uncharacterized protein [Source:UniProtKB/TrEMBL;Acc:F1MC59]
rs110829690	5	45134007	495733 bases to the left	LYZ3	281289	ENSBTAG00000046628	Bos taurus lysozyme 3 (LYZ3), mRNA. [Source:RefSeq mRNA;Acc:NM_174104]
rs109793695	5	45679669	6505 bases to the left	MDM1	614357	ENSBTAG00000019738	Mdm1 nuclear protein homolog (mouse) [Source:HGNC Symbol;Acc:29917]
rs109793695	5	45679669	42098 bases to the right	IL22	507778	ENSBTAG00000015407	Bos taurus interleukin 22 (IL22), mRNA. [Source:RefSeq mRNA;Acc:NM_001098379]
rs109793695	5	45679669	49207 bases to the right	-	-	ENSBTAG00000015395	-
rs109793695	5	45679669	150489 bases to the right	IFNG	281237	ENSBTAG00000012529	Bos taurus interferon, gamma (IFNG), mRNA. [Source:RefSeq mRNA;Acc:NM_174086]
rs109793695	5	45679669	280494 bases to the left	RAP1B	327708	ENSBTAG00000008967	Bos taurus RAP1B, member of RAS oncogene family (RAP1B), mRNA. [Source:RefSeq mRNA;Acc:NM_175824]
rs109793695	5	45679669	355909 bases to the left	NUP107	504823	ENSBTAG00000006911	nucleoporin 107kDa [Source:HGNC Symbol;Acc:29914]
rs109793695	5	45679669	391460 bases to the left	-	-	ENSBTAG00000042289	Small nucleolar RNA SNORA38 [Source:RFAM;Acc:RF00428]
rs109793695	5	45679669	416300 bases to the left	LOC781384	781384	ENSBTAG00000031919	Bos taurus solute carrier family 35, member E3 (SLC35E3), mRNA. [Source:RefSeq mRNA;Acc:NM_001083654]
rs109793695	5	45679669	476102 bases to the left	MDM2	540378	ENSBTAG00000010422	MDM2 oncogene, E3 ubiquitin protein ligase [Source:HGNC Symbol;Acc:6973]
rs110258843	5	51064864	region is within gene	PPM1H	614880	ENSBTAG00000011857	protein phosphatase, Mg2+/Mn2+ dependent, 1H [Source:HGNC Symbol;Acc:18583]
rs110258843	5	51064864	68746 bases to the right	-	-	ENSBTAG00000046735	-
rs110258843	5	51064864	144216 bases to the right	MIRLET7I	791064	ENSBTAG00000029994	bta-let-7i [Source:miRBase;Acc:MI0005065]
rs110258843	5	51064864	156038 bases to the right	MON2	782635	ENSBTAG00000011068	MON2 homolog (S. cerevisiae) [Source:HGNC Symbol;Acc:29177]
rs110258843	5	51064864	315232 bases to the right	USP15	538284	ENSBTAG00000010428	Bos taurus ubiquitin specific peptidase 15 (USP15), mRNA. [Source:RefSeq mRNA;Acc:NM_001046430]
rs110258843	5	51064864	469098 bases to the left	AVPR1A	538439	ENSBTAG00000007175	Bos taurus arginine vasopressin receptor 1A (AVPR1A), mRNA. [Source:RefSeq mRNA;Acc:NM_001104990]
rs41590076	5	51821818	135217 bases to the left	-	-	ENSBTAG00000044923	Small nucleolar RNA SNORD112 [Source:RFAM;Acc:RF01169]
rs41590076	5	51821818	169399 bases to the right	FAM19A2	100297656	ENSBTAG00000047818	family with sequence similarity 19 (chemokine (C-C motif)-like), member A2 [Source:HGNC Symbol;Acc:21589]
rs41590076	5	51821818	311718 bases to the left	USP15	538284	ENSBTAG00000010428	Bos taurus ubiquitin specific peptidase 15 (USP15), mRNA. [Source:RefSeq mRNA;Acc:NM_001046430]
rs41590076	5	51821818	326423 bases to the right	-	-	ENSBTAG00000045842	Uncharacterized protein [Source:UniProtKB/TrEMBL;Acc:E1BAL3]
rs41590076	5	51821818	490636 bases to the left	MON2	782635	ENSBTAG00000011068	MON2 homolog (S. cerevisiae) [Source:HGNC Symbol;Acc:29177]
rs41637723	5	55314257	378607 bases to the left	LRIG3	506574	ENSBTAG00000002227	Bos taurus leucine-rich repeats and immunoglobulin-like domains 3 (LRIG3), mRNA. [Source:RefSeq mRNA;Acc:NM_001205591]
rs43710041	5	57557646	region is within gene	ERBB3	785655	ENSBTAG00000010444	Bos taurus v-erb-b2 erythroblastic leukemia viral oncogene homolog 3 (avian) (ERBB3), mRNA. [Source:RefSeq mRNA;Acc:NM_001103105]
rs43710041	5	57557646	18696 bases to the left	PA2G4	540272	ENSBTAG00000010451	Bos taurus proliferation-associated 2G4, 38kDa (PA2G4), mRNA. [Source:RefSeq mRNA;Acc:NM_001034699]
rs43710041	5	57557646	30250 bases to the left	ZC3H10	507466	ENSBTAG00000009542	Bos taurus zinc finger CCCH-type containing 10 (ZC3H10), mRNA. [Source:RefSeq mRNA;Acc:NM_001097993]
rs43710041	5	57557646	39494 bases to the left	ESYT1	520669	ENSBTAG00000009543	Bos taurus extended synaptotagmin-like protein 1 (ESYT1), mRNA. [Source:RefSeq mRNA;Acc:NM_001077943]
rs43710041	5	57557646	46165 bases to the right	RPS26	509426	ENSBTAG00000038896	Bos taurus ribosomal protein S26 (RPS26), mRNA. [Source:RefSeq mRNA;Acc:NM_001015561]
rs43710041	5	57557646	58895 bases to the right	IKZF4	540671	ENSBTAG00000012636	IKAROS family zinc finger 4 (Eos) [Source:HGNC Symbol;Acc:13179]
rs43710041	5	57557646	65473 bases to the left	MYL6B	515421	ENSBTAG00000031217	Bos taurus myosin, light chain 6B, alkali, smooth muscle and non-muscle (MYL6B), mRNA. [Source:RefSeq mRNA;Acc:NM_001075713]
rs43710041	5	57557646	68513 bases to the left	MYL6	281341	ENSBTAG00000010799	Bos taurus myosin, light chain 6, alkali, smooth muscle and non-muscle (MYL6), mRNA. [Source:RefSeq mRNA;Acc:NM_175780]
rs43710041	5	57557646	73528 bases to the left	SMARCC2	509060	ENSBTAG00000014697	Bos taurus SWI/SNF related, matrix associated, actin dependent regulator of chromatin, subfamily c, member 2 (SMARCC2), mRNA. [Source:RefSeq mRNA;Acc:NM_001172224]
rs43710041	5	57557646	81920 bases to the right	SUOX	509837	ENSBTAG00000006160	sulfite oxidase [Source:HGNC Symbol;Acc:11460]
rs43710041	5	57557646	90880 bases to the right	RAB5B	539150	ENSBTAG00000014129	RAB5B, member RAS oncogene family [Source:HGNC Symbol;Acc:9784]
rs43710041	5	57557646	103643 bases to the left	RNF41	614134	ENSBTAG00000026754	E3 ubiquitin-protein ligase NRDP1 [Source:RefSeq peptide;Acc:NP_001039990]
rs43710041	5	57557646	106728 bases to the right	CDK2	519217	ENSBTAG00000004021	Bos taurus cyclin-dependent kinase 2 (CDK2), mRNA. [Source:RefSeq mRNA;Acc:NM_001014934]
rs43710041	5	57557646	112189 bases to the right	PMEL	281487	ENSBTAG00000004019	Bos taurus premelanosome protein (PMEL), mRNA. [Source:RefSeq mRNA;Acc:NM_001080215]
rs43710041	5	57557646	120417 bases to the right	DGKA	506348	ENSBTAG00000004018	Bos taurus diacylglycerol kinase, alpha 80kDa (DGKA), mRNA. [Source:RefSeq mRNA;Acc:NM_001077860]
rs43710041	5	57557646	129707 bases to the left	NABP2	533842	ENSBTAG00000002798	Bos taurus oligonucleotide/oligosaccharide-binding fold containing 2B (NABP2), mRNA. [Source:RefSeq mRNA;Acc:NM_001101151]
rs43710041	5	57557646	136010 bases to the left	SLC39A5	511782	ENSBTAG00000002799	Bos taurus solute carrier family 39 (metal ion transporter), member 5 (SLC39A5), mRNA. [Source:RefSeq mRNA;Acc:NM_001035102]
rs43710041	5	57557646	145901 bases to the right	WIBG	787259	ENSBTAG00000031146	Bos taurus within bgcn homolog (Drosophila) (WIBG), mRNA. [Source:RefSeq mRNA;Acc:NM_001102344]
rs43710041	5	57557646	146316 bases to the left	ANKRD52	521057	ENSBTAG00000011762	ankyrin repeat domain 52 [Source:HGNC Symbol;Acc:26614]
rs43710041	5	57557646	157365 bases to the left	MIR2433	100313214	ENSBTAG00000044339	bta-mir-2433 [Source:miRBase;Acc:MI0011484]
rs43710041	5	57557646	163938 bases to the left	COQ10A	538821	ENSBTAG00000004367	Bos taurus coenzyme Q10 homolog A (S. cerevisiae) (COQ10A), mRNA. [Source:RefSeq mRNA;Acc:NM_001076130]
rs43710041	5	57557646	168050 bases to the left	CS	280682	ENSBTAG00000004371	Bos taurus citrate synthase (CS), mRNA. [Source:RefSeq mRNA;Acc:NM_001044721]
rs43710041	5	57557646	193860 bases to the right	MMP19	533203	ENSBTAG00000009051	Bos taurus matrix metallopeptidase 19 (MMP19), mRNA. [Source:RefSeq mRNA;Acc:NM_001075983]
rs43710041	5	57557646	199746 bases to the left	CNPY2	506534	ENSBTAG00000004374	Bos taurus canopy 2 homolog (zebrafish) (CNPY2), mRNA. [Source:RefSeq mRNA;Acc:NM_001075267]
rs43710041	5	57557646	200404 bases to the right	LOC507581	507581	ENSBTAG00000009049	Bos taurus uncharacterized LOC507581 (MGC142702), transcript variant 1, mRNA. [Source:RefSeq mRNA;Acc:NM_001076813]
rs43710041	5	57557646	204984 bases to the left	PAN2	538820	ENSBTAG00000004376	PAN2 poly(A) specific ribonuclease subunit homolog (S. cerevisiae) [Source:HGNC Symbol;Acc:20074]
rs43710041	5	57557646	206094 bases to the right	DNAJC14	281691	ENSBTAG00000020664	Bos taurus DnaJ (Hsp40) homolog, subfamily C, member 14 (DNAJC14), mRNA. [Source:RefSeq mRNA;Acc:NM_174274]
rs43710041	5	57557646	213123 bases to the right	ORMDL2	515878	ENSBTAG00000020663	Bos taurus ORM1-like 2 (S. cerevisiae) (ORMDL2), mRNA. [Source:RefSeq mRNA;Acc:NM_001014931]
rs43710041	5	57557646	216840 bases to the right	SARNP	732539	ENSBTAG00000020662	Bos taurus SAP domain containing ribonucleoprotein (SARNP), mRNA. [Source:RefSeq mRNA;Acc:NM_001042654]
rs43710041	5	57557646	220013 bases to the left	MIR2432	100313213	ENSBTAG00000044879	bta-mir-2432 [Source:miRBase;Acc:MI0011483]
rs43710041	5	57557646	222584 bases to the left	IL23A	511022	ENSBTAG00000004378	interleukin 23, alpha subunit p19 [Source:HGNC Symbol;Acc:15488]
rs43710041	5	57557646	224242 bases to the left	STAT2	511023	ENSBTAG00000004380	signal transducer and activator of transcription 2, 113kDa [Source:HGNC Symbol;Acc:11363]
rs43710041	5	57557646	239274 bases to the left	APOF	539595	ENSBTAG00000004384	Bos taurus apolipoprotein F (APOF), mRNA. [Source:RefSeq mRNA;Acc:NM_001128502]
rs43710041	5	57557646	252908 bases to the left	ApoN	445463	ENSBTAG00000045969	ovarian and testicular apolipoprotein N precursor [Source:RefSeq peptide;Acc:NP_001003907]
rs43710041	5	57557646	262544 bases to the left	TIMELESS	522884	ENSBTAG00000020459	timeless circadian clock [Source:HGNC Symbol;Acc:11813]
rs43710041	5	57557646	273269 bases to the right	GDF11	540517	ENSBTAG00000007417	growth differentiation factor 11 [Source:HGNC Symbol;Acc:4216]
rs43710041	5	57557646	289870 bases to the left	MIP	280859	ENSBTAG00000010127	Bos taurus major intrinsic protein of lens fiber (MIP), mRNA. [Source:RefSeq mRNA;Acc:NM_173937]
rs43710041	5	57557646	296632 bases to the right	CD63	404156	ENSBTAG00000011931	Bos taurus CD63 molecule (CD63), mRNA. [Source:RefSeq mRNA;Acc:NM_205803]
rs43710041	5	57557646	301331 bases to the right	RDH5	281448	ENSBTAG00000011927	Bos taurus retinol dehydrogenase 5 (11-cis/9-cis) (RDH5), mRNA. [Source:RefSeq mRNA;Acc:NM_174166]
rs43710041	5	57557646	302012 bases to the left	SPRYD4	539560	ENSBTAG00000009281	Bos taurus SPRY domain containing 4 (SPRYD4), mRNA. [Source:RefSeq mRNA;Acc:NM_001076173]
rs43710041	5	57557646	304056 bases to the left	GLS2	539561	ENSBTAG00000009284	glutaminase 2 (liver, mitochondrial) [Source:HGNC Symbol;Acc:29570]
rs43710041	5	57557646	305871 bases to the right	BLOC1S1	615149	ENSBTAG00000011918	Bos taurus biogenesis of lysosomal organelles complex-1, subunit 1 (BLOC1S1), mRNA. [Source:RefSeq mRNA;Acc:NM_001076362]
rs43710041	5	57557646	316408 bases to the right	-	-	ENSBTAG00000012897	integrin, alpha 7 [Source:HGNC Symbol;Acc:6143]
rs43710041	5	57557646	337675 bases to the left	RBMS2	509798	ENSBTAG00000017830	Bos taurus RNA binding motif, single stranded interacting protein 2 (RBMS2), mRNA. [Source:RefSeq mRNA;Acc:NM_001034365]
rs43710041	5	57557646	341383 bases to the right	METTL7B	506952	ENSBTAG00000012896	methyltransferase like 7B [Source:HGNC Symbol;Acc:28276]
rs43710041	5	57557646	377264 bases to the right	LOC520938	520938	ENSBTAG00000006605	Uncharacterized protein [Source:UniProtKB/TrEMBL;Acc:F1N7Q3]
rs43710041	5	57557646	380029 bases to the right	-	-	ENSBTAG00000044490	Small nucleolar RNA SNORA81 [Source:RFAM;Acc:RF01241]
rs43710041	5	57557646	395089 bases to the right	OR10P1	520305	ENSBTAG00000031031	olfactory receptor, family 10, subfamily P, member 1 [Source:HGNC Symbol;Acc:15378]
rs43710041	5	57557646	395620 bases to the left	BAZ2A	509799	ENSBTAG00000017840	bromodomain adjacent to zinc finger domain, 2A [Source:HGNC Symbol;Acc:962]
rs43710041	5	57557646	410206 bases to the right	OR6C4	781279	ENSBTAG00000021621	Uncharacterized protein [Source:UniProtKB/TrEMBL;Acc:M0QW32]
rs43710041	5	57557646	432356 bases to the left	ATP5B	327675	ENSBTAG00000013315	Bos taurus ATP synthase, H+ transporting, mitochondrial F1 complex, beta polypeptide (ATP5B), mRNA. [Source:RefSeq mRNA;Acc:NM_175796]
rs43710041	5	57557646	435724 bases to the left	MIR677	100313436	ENSBTAG00000042677	Small nucleolar RNA SNORD59 [Source:RFAM;Acc:RF00273]
rs43710041	5	57557646	436795 bases to the left	-	-	ENSBTAG00000043048	Small nucleolar RNA SNORD59 [Source:RFAM;Acc:RF00273]
rs43710041	5	57557646	442280 bases to the right	LOC515967	515967	ENSBTAG00000047920	olfactory receptor, family 2, subfamily AP, member 1 [Source:HGNC Symbol;Acc:15335]
rs43710041	5	57557646	445178 bases to the left	PTGES3	493638	ENSBTAG00000017967	Bos taurus prostaglandin E synthase 3 (cytosolic) (PTGES3), mRNA. [Source:RefSeq mRNA;Acc:NM_001007806]
rs43710041	5	57557646	455824 bases to the right	LOC101903758	101903758	ENSBTAG00000018506	Uncharacterized protein [Source:UniProtKB/TrEMBL;Acc:F1MGV7]
rs43710041	5	57557646	483576 bases to the left	NACA	513312	ENSBTAG00000010701	Bos taurus nascent polypeptide-associated complex alpha subunit (NACA), mRNA. [Source:RefSeq mRNA;Acc:NM_001014916]
rs43710041	5	57557646	492670 bases to the right	LOC615284	615284	ENSBTAG00000047733	Uncharacterized protein [Source:UniProtKB/TrEMBL;Acc:F1N2X9]
rs43710041	5	57557646	497673 bases to the left	PRIM1	506240	ENSBTAG00000044000	Bos taurus primase, DNA, polypeptide 1 (49kDa) (PRIM1), mRNA. [Source:RefSeq mRNA;Acc:NM_001145865]
rs29009717	5	62435307	43076 bases to the left	LOC101905567	101905567	ENSBTAG00000045919	Uncharacterized protein [Source:UniProtKB/TrEMBL;Acc:G3N011]
rs29009717	5	62435307	317499 bases to the left	MIR135A-2	100313470	ENSBTAG00000029917	bta-mir-135a-2 [Source:miRBase;Acc:MI0009736]
rs29009717	5	62435307	392095 bases to the left	MIR1251	100313398	ENSBTAG00000038463	bta-mir-1251 [Source:miRBase;Acc:MI0010467]
rs43706115	5	76200813	24844 bases to the left	ELFN2	528562	ENSBTAG00000007259	extracellular leucine-rich repeat and fibronectin type III domain containing 2 [Source:HGNC Symbol;Acc:29396]
rs43706115	5	76200813	65464 bases to the right	MFNG	505267	ENSBTAG00000015043	Bos taurus MFNG O-fucosylpeptide 3-beta-N-acetylglucosaminyltransferase (MFNG), mRNA. [Source:RefSeq mRNA;Acc:NM_001101051]
rs43706115	5	76200813	86345 bases to the right	CARD10	535188	ENSBTAG00000015044	caspase recruitment domain family, member 10 [Source:HGNC Symbol;Acc:16422]
rs43706115	5	76200813	89682 bases to the left	CYTH4	517887	ENSBTAG00000014237	cytohesin 4 [Source:HGNC Symbol;Acc:9505]
rs43706115	5	76200813	124942 bases to the right	-	-	ENSBTAG00000042271	U6 spliceosomal RNA [Source:RFAM;Acc:RF00026]
rs43706115	5	76200813	146172 bases to the right	-	-	ENSBTAG00000043029	U6 spliceosomal RNA [Source:RFAM;Acc:RF00026]
rs43706115	5	76200813	150595 bases to the left	RAC2	327671	ENSBTAG00000011043	Bos taurus ras-related C3 botulinum toxin substrate 2 (rho family, small GTP binding protein Rac2) (RAC2), mRNA. [Source:RefSeq mRNA;Acc:NM_175792]
rs43706115	5	76200813	151036 bases to the left	MIR1835	100313275	ENSBTAG00000045421	bta-mir-1835 [Source:miRBase;Acc:MI0010465]
rs43706115	5	76200813	174699 bases to the right	USP18	515202	ENSBTAG00000016661	Bos taurus ubiquitin specific peptidase 18 (USP18), mRNA. [Source:RefSeq mRNA;Acc:NM_001017940]
rs43706115	5	76200813	186856 bases to the left	SSTR3	518585	ENSBTAG00000008910	somatostatin receptor 3 [Source:HGNC Symbol;Acc:11332]
rs43706115	5	76200813	200920 bases to the left	C1QTNF6	506413	ENSBTAG00000008074	C1q and tumor necrosis factor related protein 6 [Source:HGNC Symbol;Acc:14343]
rs43706115	5	76200813	260898 bases to the left	LOC510185	510185	ENSBTAG00000016345	interleukin 2 receptor, beta [Source:HGNC Symbol;Acc:6009]
rs43706115	5	76200813	296416 bases to the right	ALG10	539837	ENSBTAG00000030632	Bos taurus asparagine-linked glycosylation 10, alpha-1,2-glucosyltransferase homolog (S. pombe) (ALG10), mRNA. [Source:RefSeq mRNA;Acc:NM_001076189]
rs43706115	5	76200813	297260 bases to the left	TMPRSS6	614844	ENSBTAG00000032152	transmembrane protease, serine 6 [Source:HGNC Symbol;Acc:16517]
rs43706115	5	76200813	334056 bases to the left	KCTD17	614912	ENSBTAG00000030646	Bos taurus potassium channel tetramerisation domain containing 17 (KCTD17), mRNA. [Source:RefSeq mRNA;Acc:NM_001105437]
rs43706115	5	76200813	373438 bases to the left	MPST	783474	ENSBTAG00000030648	Bos taurus mercaptopyruvate sulfurtransferase (MPST), transcript variant 1, mRNA. [Source:RefSeq mRNA;Acc:NM_001034291]
rs43706115	5	76200813	383712 bases to the left	TST	783512	ENSBTAG00000030650	Bos taurus thiosulfate sulfurtransferase (rhodanese) (TST), mRNA. [Source:RefSeq mRNA;Acc:NM_177489]
rs43706115	5	76200813	392044 bases to the left	TEX33	767965	ENSBTAG00000030652	Bos taurus testis expressed 33 (TEX33), mRNA. [Source:RefSeq mRNA;Acc:NM_001077033]
rs43706115	5	76200813	454994 bases to the left	CSF2RB	528530	ENSBTAG00000009064	colony stimulating factor 2 receptor, beta, low-affinity (granulocyte-macrophage) [Source:HGNC Symbol;Acc:2436]
rs43706115	5	76200813	491785 bases to the right	SYT10	537613	ENSBTAG00000000606	Bos taurus synaptotagmin X (SYT10), mRNA. [Source:RefSeq mRNA;Acc:NM_001192912]
rs41652659	5	83492863	region is within gene	ITPR2	281878	ENSBTAG00000002313	inositol 1,4,5-trisphosphate receptor type 2 [Source:RefSeq peptide;Acc:NP_776794]
rs41652659	5	83492863	136616 bases to the left	-	-	ENSBTAG00000024043	-
rs41652659	5	83492863	182436 bases to the left	ASUN	541109	ENSBTAG00000013515	Bos taurus asunder, spermatogenesis regulator homolog (Drosphila) (ASUN), mRNA. [Source:RefSeq mRNA;Acc:NM_001046499]
rs41652659	5	83492863	213893 bases to the left	FGFR1OP2	532881	ENSBTAG00000004532	FGFR1 oncogene partner 2 [Source:HGNC Symbol;Acc:23098]
rs41652659	5	83492863	246918 bases to the left	TM7SF3	510190	ENSBTAG00000006985	Bos taurus transmembrane 7 superfamily member 3 (TM7SF3), mRNA. [Source:RefSeq mRNA;Acc:NM_001076827]
rs41652659	5	83492863	296817 bases to the left	MED21	539496	ENSBTAG00000005082	Bos taurus mediator complex subunit 21 (MED21), mRNA. [Source:RefSeq mRNA;Acc:NM_001038566]
rs41652659	5	83492863	437600 bases to the left	STK38L	514787	ENSBTAG00000011798	Bos taurus serine/threonine kinase 38 like (STK38L), mRNA. [Source:RefSeq mRNA;Acc:NM_001101092]
rs29012671	5	87293000	256715 bases to the left	SOX5	533829	ENSBTAG00000022360	Bos taurus SRY (sex determining region Y)-box 5 (SOX5), mRNA. [Source:RefSeq mRNA;Acc:NM_001083471]
rs29012671	5	87293000	288013 bases to the left	-	-	ENSBTAG00000043471	7SK RNA [Source:RFAM;Acc:RF00100]
rs41584068	5	90408687	16090 bases to the right	-	-	ENSBTAG00000028683	5S ribosomal RNA [Source:RFAM;Acc:RF00001]
rs41584068	5	90408687	295798 bases to the left	-	-	ENSBTAG00000044467	-
rs41584068	5	90408687	490339 bases to the right	AEBP2	537791	ENSBTAG00000010818	Bos taurus AE binding protein 2 (AEBP2), mRNA. [Source:RefSeq mRNA;Acc:NM_001083485]
rs41602751	5	97011384	70537 bases to the right	EMP1	786490	ENSBTAG00000036078	epithelial membrane protein 1 [Source:HGNC Symbol;Acc:3333]
rs41602751	5	97011384	227773 bases to the right	GSG1	530502	ENSBTAG00000004721	Bos taurus germ cell associated 1 (GSG1), mRNA. [Source:RefSeq mRNA;Acc:NM_001075933]
rs41602751	5	97011384	248564 bases to the right	KIAA1467	512120	ENSBTAG00000014322	KIAA1467 [Source:HGNC Symbol;Acc:29288]
rs41602751	5	97011384	249868 bases to the left	GRIN2B	537804	ENSBTAG00000000219	glutamate receptor, ionotropic, N-methyl D-aspartate 2B [Source:HGNC Symbol;Acc:4586]
rs41602751	5	97011384	336721 bases to the right	HEBP1	533227	ENSBTAG00000005868	Bos taurus heme binding protein 1 (HEBP1), mRNA. [Source:RefSeq mRNA;Acc:NM_001075985]
rs41602751	5	97011384	391459 bases to the right	GPRC5D	534963	ENSBTAG00000014288	Bos taurus G protein-coupled receptor, family C, group 5, member D (GPRC5D), mRNA. [Source:RefSeq mRNA;Acc:NM_001105412]
rs41602751	5	97011384	421871 bases to the right	GPRC5A	516026	ENSBTAG00000039509	Bos taurus G protein-coupled receptor, family C, group 5, member A (GPRC5A), mRNA. [Source:RefSeq mRNA;Acc:NM_001034515]
rs41602751	5	97011384	479032 bases to the right	DDX47	534721	ENSBTAG00000019608	Bos taurus DEAD (Asp-Glu-Ala-Asp) box polypeptide 47 (DDX47), mRNA. [Source:RefSeq mRNA;Acc:NM_001046385]
rs43444193	5	105337527	119803 bases to the left	NTF3	532393	ENSBTAG00000010223	Bos taurus neurotrophin 3 (NTF3), mRNA. [Source:RefSeq mRNA;Acc:NM_001077988]
rs43444193	5	105337527	200617 bases to the right	KCNA5	508960	ENSBTAG00000007553	Bos taurus potassium voltage-gated channel, shaker-related subfamily, member 5 (KCNA5), mRNA. [Source:RefSeq mRNA;Acc:NM_001015552]
rs43444193	5	105337527	224552 bases to the right	-	-	ENSBTAG00000026522	Uncharacterized protein [Source:UniProtKB/TrEMBL;Acc:E1BBK7]
rs43444193	5	105337527	247227 bases to the left	ANO2	512529	ENSBTAG00000012246	anoctamin 2 [Source:HGNC Symbol;Acc:1183]
rs43444193	5	105337527	325698 bases to the right	KCNA1	538703	ENSBTAG00000016646	potassium voltage-gated channel, shaker-related subfamily, member 1 (episodic ataxia with myokymia) [Source:HGNC Symbol;Acc:6218]
rs43444193	5	105337527	424928 bases to the right	KCNA6	539714	ENSBTAG00000047191	potassium voltage-gated channel, shaker-related subfamily, member 6 [Source:HGNC Symbol;Acc:6225]
rs43444193	5	105337527	462177 bases to the right	GALNT8	540652	ENSBTAG00000017378	UDP-N-acetyl-alpha-D-galactosamine:polypeptide N-acetylgalactosaminyltransferase 8 (GalNAc-T8) [Source:HGNC Symbol;Acc:4130]
rs110871120	5	105566298	region is within gene	-	-	ENSBTAG00000026522	Uncharacterized protein [Source:UniProtKB/TrEMBL;Acc:E1BBK7]
rs110871120	5	105566298	25957 bases to the left	KCNA5	508960	ENSBTAG00000007553	Bos taurus potassium voltage-gated channel, shaker-related subfamily, member 5 (KCNA5), mRNA. [Source:RefSeq mRNA;Acc:NM_001015552]
rs110871120	5	105566298	96927 bases to the right	KCNA1	538703	ENSBTAG00000016646	potassium voltage-gated channel, shaker-related subfamily, member 1 (episodic ataxia with myokymia) [Source:HGNC Symbol;Acc:6218]
rs110871120	5	105566298	196157 bases to the right	KCNA6	539714	ENSBTAG00000047191	potassium voltage-gated channel, shaker-related subfamily, member 6 [Source:HGNC Symbol;Acc:6225]
rs110871120	5	105566298	233406 bases to the right	GALNT8	540652	ENSBTAG00000017378	UDP-N-acetyl-alpha-D-galactosamine:polypeptide N-acetylgalactosaminyltransferase 8 (GalNAc-T8) [Source:HGNC Symbol;Acc:4130]
rs110871120	5	105566298	304232 bases to the right	NDUFA9	404188	ENSBTAG00000005465	Bos taurus NADH dehydrogenase (ubiquinone) 1 alpha subcomplex, 9, 39kDa (NDUFA9), mRNA. [Source:RefSeq mRNA;Acc:NM_205817]
rs110871120	5	105566298	329718 bases to the right	AKAP3	281610	ENSBTAG00000001020	A kinase (PRKA) anchor protein 3 [Source:HGNC Symbol;Acc:373]
rs110871120	5	105566298	348574 bases to the left	NTF3	532393	ENSBTAG00000010223	Bos taurus neurotrophin 3 (NTF3), mRNA. [Source:RefSeq mRNA;Acc:NM_001077988]
rs110871120	5	105566298	379802 bases to the right	DYRK4	531276	ENSBTAG00000007556	dual-specificity tyrosine-(Y)-phosphorylation regulated kinase 4 [Source:HGNC Symbol;Acc:3095]
rs110871120	5	105566298	430140 bases to the right	RAD51AP1	615937	ENSBTAG00000047347	RAD51 associated protein 1; Uncharacterized protein [Source:UniProtKB/TrEMBL;Acc:Q0VCU5]
rs110871120	5	105566298	450537 bases to the right	LOC100847559	100847559	ENSBTAG00000048162	Bos taurus chromosome 5 open reading frame, human C12orf4 (C5H12orf4), mRNA. [Source:RefSeq mRNA;Acc:NM_001075704]
rs110871120	5	105566298	475998 bases to the left	ANO2	512529	ENSBTAG00000012246	anoctamin 2 [Source:HGNC Symbol;Acc:1183]
rs109809721	5	107704991	region is within gene	SLC6A13	523784	ENSBTAG00000014525	Bos taurus solute carrier family 6 (neurotransmitter transporter, GABA), member 13 (SLC6A13), mRNA. [Source:RefSeq mRNA;Acc:NM_001099027]
rs109809721	5	107704991	25649 bases to the right	KDM5A	507962	ENSBTAG00000020472	Bos taurus lysine (K)-specific demethylase 5A (KDM5A), mRNA. [Source:RefSeq mRNA;Acc:NM_001205625]
rs109809721	5	107704991	38239 bases to the left	SLC6A12	514339	ENSBTAG00000038415	solute carrier family 6 (neurotransmitter transporter), member 12 [Source:HGNC Symbol;Acc:11045]
rs109809721	5	107704991	44644 bases to the right	-	-	ENSBTAG00000023274	Uncharacterized protein [Source:UniProtKB/TrEMBL;Acc:G3MWX5]
rs109809721	5	107704991	65146 bases to the left	IQSEC3	786925	ENSBTAG00000019058	IQ motif and Sec7 domain 3 [Source:HGNC Symbol;Acc:29193]
rs109809721	5	107704991	91094 bases to the right	CCDC77	527084	ENSBTAG00000000049	Bos taurus coiled-coil domain containing 77 (CCDC77), mRNA. [Source:RefSeq mRNA;Acc:NM_001102106]
rs109809721	5	107704991	160794 bases to the right	-	-	ENSBTAG00000042924	Small nucleolar RNA SNORA70 [Source:RFAM;Acc:RF00156]
rs109809721	5	107704991	190340 bases to the left	WASH1	533602	ENSBTAG00000011902	Bos taurus WAS protein family homolog 1 (WASH1), mRNA. [Source:RefSeq mRNA;Acc:NM_001105406]
rs109809721	5	107704991	204402 bases to the right	B4GALNT3	527026	ENSBTAG00000008553	Bos taurus beta-1,4-N-acetyl-galactosaminyl transferase 3 (B4GALNT3), mRNA. [Source:RefSeq mRNA;Acc:NM_001206695]
rs109809721	5	107704991	206663 bases to the left	-	-	ENSBTAG00000007093	DEAD/H (Asp-Glu-Ala-Asp/His) box helicase 11 [Source:HGNC Symbol;Acc:2736]
rs109809721	5	107704991	232366 bases to the right	NINJ2	509556	ENSBTAG00000008554	Bos taurus ninjurin 2 (NINJ2), mRNA. [Source:RefSeq mRNA;Acc:NM_001101914]
rs109809721	5	107704991	251474 bases to the left	FKBP4	508535	ENSBTAG00000007605	Bos taurus FK506 binding protein 4, 59kDa (FKBP4), mRNA. [Source:RefSeq mRNA;Acc:NM_001034322]
rs109809721	5	107704991	268053 bases to the left	ITFG2	282275	ENSBTAG00000007609	integrin alpha FG-GAP repeat containing 2 [Source:HGNC Symbol;Acc:30879]
rs109809721	5	107704991	280248 bases to the left	NRIP2	614457	ENSBTAG00000007611	nuclear receptor interacting protein 2 [Source:HGNC Symbol;Acc:23078]
rs109809721	5	107704991	302654 bases to the left	LOC782076	782076	ENSBTAG00000030325	Uncharacterized protein [Source:UniProtKB/TrEMBL;Acc:F1N689]
rs109809721	5	107704991	302786 bases to the right	-	-	ENSBTAG00000029209	5S ribosomal RNA [Source:RFAM;Acc:RF00001]
rs109809721	5	107704991	307622 bases to the left	FOXM1	513643	ENSBTAG00000015875	forkhead box M1 [Source:HGNC Symbol;Acc:3818]
rs109809721	5	107704991	327271 bases to the left	RHNO1	513642	ENSBTAG00000015878	Bos taurus chromosome 5 open reading frame, human C12orf32 (RHNO1), mRNA. [Source:RefSeq mRNA;Acc:NM_001075631]
rs109809721	5	107704991	331354 bases to the left	TULP3	516380	ENSBTAG00000015879	tubby like protein 3 [Source:HGNC Symbol;Acc:12425]
rs109809721	5	107704991	340300 bases to the right	-	-	ENSBTAG00000042178	U6 spliceosomal RNA [Source:RFAM;Acc:RF00026]
rs109809721	5	107704991	374519 bases to the right	WNK1	506433	ENSBTAG00000005221	WNK lysine deficient protein kinase 1 [Source:HGNC Symbol;Acc:14540]
rs109809721	5	107704991	379718 bases to the left	TEAD4	526771	ENSBTAG00000019788	Uncharacterized protein [Source:UniProtKB/TrEMBL;Acc:F1MED8]
rs109809721	5	107704991	388272 bases to the right	-	-	ENSBTAG00000024477	Uncharacterized protein [Source:UniProtKB/TrEMBL;Acc:F1N4D9]
rs109405328	5	110300207	19585 bases to the left	SOX10	353115	ENSBTAG00000004822	Bos taurus SRY (sex determining region Y)-box 10 (SOX10), mRNA. [Source:RefSeq mRNA;Acc:NM_001193247]
rs109405328	5	110300207	42686 bases to the left	POLR2F	534232	ENSBTAG00000004820	Bos taurus polymerase (RNA) II (DNA directed) polypeptide F (POLR2F), mRNA. [Source:RefSeq mRNA;Acc:NM_001037475]
rs109405328	5	110300207	46468 bases to the right	PICK1	533737	ENSBTAG00000015268	Bos taurus protein interacting with PRKCA 1 (PICK1), mRNA. [Source:RefSeq mRNA;Acc:NM_001035401]
rs109405328	5	110300207	51047 bases to the left	C5H22orf23	520712	ENSBTAG00000019563	chromosome 22 open reading frame 23 [Source:HGNC Symbol;Acc:18589]
rs109405328	5	110300207	59773 bases to the left	MICALL1	517259	ENSBTAG00000037703	MICAL-like 1 [Source:HGNC Symbol;Acc:29804]
rs109405328	5	110300207	65779 bases to the right	SLC16A8	540734	ENSBTAG00000015275	Uncharacterized protein [Source:UniProtKB/TrEMBL;Acc:F1N0Z7]
rs109405328	5	110300207	73167 bases to the right	BAIAP2L2	617924	ENSBTAG00000015290	Brain-specific angiogenesis inhibitor 1-associated protein 2-like protein 2 [Source:UniProtKB/Swiss-Prot;Acc:E1BFE9]
rs109405328	5	110300207	104025 bases to the right	PLA2G6	535381	ENSBTAG00000014015	phospholipase A2, group VI (cytosolic, calcium-independent) [Source:HGNC Symbol;Acc:9039]
rs109405328	5	110300207	113136 bases to the left	EIF3L	514449	ENSBTAG00000010790	Bos taurus eukaryotic translation initiation factor 3, subunit L (EIF3L), mRNA. [Source:RefSeq mRNA;Acc:NM_001035296]
rs109405328	5	110300207	143260 bases to the left	MIR658	100313317	ENSBTAG00000036393	bta-mir-658 [Source:miRBase;Acc:MI0009884]
rs109405328	5	110300207	143327 bases to the left	ANKRD54	538961	ENSBTAG00000010789	Bos taurus ankyrin repeat domain 54 (ANKRD54), mRNA. [Source:RefSeq mRNA;Acc:NM_001076137]
rs109405328	5	110300207	161660 bases to the left	GALR3	788463	ENSBTAG00000008857	galanin receptor 3 [Source:HGNC Symbol;Acc:4134]
rs109405328	5	110300207	168147 bases to the left	GCAT	319141	ENSBTAG00000008434	Bos taurus glycine C-acetyltransferase (GCAT), mRNA. [Source:RefSeq mRNA;Acc:NM_001075134]
rs109405328	5	110300207	175329 bases to the left	H1F0	617975	ENSBTAG00000038439	Bos taurus H1 histone family, member 0 (H1F0), mRNA. [Source:RefSeq mRNA;Acc:NM_001076487]
rs109405328	5	110300207	175563 bases to the right	MAFF	617914	ENSBTAG00000021435	Bos taurus v-maf musculoaponeurotic fibrosarcoma oncogene homolog F (avian) (MAFF), mRNA. [Source:RefSeq mRNA;Acc:NM_001103300]
rs109405328	5	110300207	186324 bases to the right	TMEM184B	514220	ENSBTAG00000009668	Bos taurus transmembrane protein 184B (TMEM184B), mRNA. [Source:RefSeq mRNA;Acc:NM_001081522]
rs109405328	5	110300207	208187 bases to the left	TRIOBP	511680	ENSBTAG00000002539	Bos taurus TRIO and F-actin binding protein (TRIOBP), mRNA. [Source:RefSeq mRNA;Acc:NM_001206444]
rs109405328	5	110300207	264999 bases to the right	CSNK1E	768234	ENSBTAG00000007546	Bos taurus casein kinase 1, epsilon (CSNK1E), mRNA. [Source:RefSeq mRNA;Acc:NM_001078109]
rs109405328	5	110300207	270511 bases to the right	CSNK1D	407122	ENSBTAG00000047582	Casein kinase I isoform delta [Source:UniProtKB/TrEMBL;Acc:E1BGK5]
rs109405328	5	110300207	273823 bases to the left	NOL12	615252	ENSBTAG00000015092	Bos taurus nucleolar protein 12 (NOL12), mRNA. [Source:RefSeq mRNA;Acc:NM_001046557]
rs109405328	5	110300207	276498 bases to the left	MIR2438	100313358	ENSBTAG00000044897	bta-mir-2438 [Source:miRBase;Acc:MI0011491]
rs109405328	5	110300207	282329 bases to the left	LGALS1	326598	ENSBTAG00000015089	Bos taurus lectin, galactoside-binding, soluble, 1 (LGALS1), mRNA. [Source:RefSeq mRNA;Acc:NM_175782]
rs109405328	5	110300207	294069 bases to the left	PDXP	506308	ENSBTAG00000030255	Bos taurus pyridoxal (pyridoxine, vitamin B6) phosphatase (PDXP), mRNA. [Source:RefSeq mRNA;Acc:NM_001035035]
rs109405328	5	110300207	301973 bases to the left	SH3BP1	100297734	ENSBTAG00000030257	SH3-domain binding protein 1 [Source:HGNC Symbol;Acc:10824]
rs109405328	5	110300207	320311 bases to the left	GGA1	534634	ENSBTAG00000006464	Bos taurus golgi-associated, gamma adaptin ear containing, ARF binding protein 1 (GGA1), mRNA. [Source:RefSeq mRNA;Acc:NM_001035408]
rs109405328	5	110300207	359971 bases to the left	LGALS2	511098	ENSBTAG00000021615	Bos taurus lectin, galactoside-binding, soluble, 2 (LGALS2), transcript variant 2, mRNA. [Source:RefSeq mRNA;Acc:NM_001075494]
rs109405328	5	110300207	360184 bases to the right	KDELR3	509687	ENSBTAG00000009886	KDEL (Lys-Asp-Glu-Leu) endoplasmic reticulum protein retention receptor 3 [Source:HGNC Symbol;Acc:6306]
rs109405328	5	110300207	366670 bases to the left	CDC42EP1	511099	ENSBTAG00000030258	Bos taurus CDC42 effector protein (Rho GTPase binding) 1 (CDC42EP1), mRNA. [Source:RefSeq mRNA;Acc:NM_001075495]
rs109405328	5	110300207	375617 bases to the right	DDX17	514323	ENSBTAG00000009887	Bos taurus DEAD (Asp-Glu-Ala-Asp) box polypeptide 17 (DDX17), mRNA. [Source:RefSeq mRNA;Acc:NM_001101993]
rs109405328	5	110300207	405214 bases to the left	TUBA8	768036	ENSBTAG00000018530	Bos taurus tubulin, alpha 8 (TUBA8), mRNA. [Source:RefSeq mRNA;Acc:NM_001077095]
rs109405328	5	110300207	408723 bases to the right	DMC1	618398	ENSBTAG00000005936	Bos taurus DMC1 dosage suppressor of mck1 homolog, meiosis-specific homologous recombination (yeast) (DMC1), mRNA. [Source:RefSeq mRNA;Acc:NM_001191338]
rs109405328	5	110300207	433007 bases to the left	-	-	ENSBTAG00000044778	U6 spliceosomal RNA [Source:RFAM;Acc:RF00026]
rs109405328	5	110300207	439567 bases to the left	PEX26	537878	ENSBTAG00000011826	Bos taurus peroxisomal biogenesis factor 26 (PEX26), mRNA. [Source:RefSeq mRNA;Acc:NM_001101172]
rs109405328	5	110300207	457552 bases to the right	-	-	ENSBTAG00000010573	family with sequence similarity 227, member A [Source:HGNC Symbol;Acc:44197]
rs109405328	5	110300207	477482 bases to the right	-	-	ENSBTAG00000043099	U6 spliceosomal RNA [Source:RFAM;Acc:RF00026]
rs109480992	5	111581087	region is within gene	-	-	ENSBTAG00000045610	calcium channel, voltage-dependent, T type, alpha 1I subunit [Source:HGNC Symbol;Acc:1396]
rs109480992	5	111581087	89996 bases to the right	ENTHD1	538470	ENSBTAG00000000326	Bos taurus ENTH domain containing 1 (ENTHD1), mRNA. [Source:RefSeq mRNA;Acc:NM_001205542]
rs109480992	5	111581087	109916 bases to the left	RPS19BP1	509108	ENSBTAG00000017463	Bos taurus ribosomal protein S19 binding protein 1 (RPS19BP1), mRNA. [Source:RefSeq mRNA;Acc:NM_001098916]
rs109480992	5	111581087	116151 bases to the left	ATF4	509107	ENSBTAG00000017462	Bos taurus activating transcription factor 4 (tax-responsive enhancer element B67) (ATF4), mRNA. [Source:RefSeq mRNA;Acc:NM_001034342]
rs109480992	5	111581087	121676 bases to the left	SMCR7L	613306	ENSBTAG00000017439	mitochondrial elongation factor 1 [Source:HGNC Symbol;Acc:25979]
rs109480992	5	111581087	156190 bases to the left	MGAT3	520087	ENSBTAG00000012503	mannosyl (beta-1,4-)-glycoprotein beta-1,4-N-acetylglucosaminyltransferase [Source:HGNC Symbol;Acc:7046]
rs109480992	5	111581087	210517 bases to the left	TAB1	519958	ENSBTAG00000019828	Bos taurus TGF-beta activated kinase 1/MAP3K7 binding protein 1 (TAB1), mRNA. [Source:RefSeq mRNA;Acc:NM_001102057]
rs109480992	5	111581087	243603 bases to the right	GRAP2	522346	ENSBTAG00000015157	GRB2-related adaptor protein 2 [Source:HGNC Symbol;Acc:4563]
rs109480992	5	111581087	263124 bases to the left	SYNGR1	534995	ENSBTAG00000005765	Bos taurus synaptogyrin 1 (SYNGR1), mRNA. [Source:RefSeq mRNA;Acc:NM_001034623]
rs109480992	5	111581087	285425 bases to the right	-	-	ENSBTAG00000029343	5S ribosomal RNA [Source:RFAM;Acc:RF00001]
rs109480992	5	111581087	290380 bases to the right	FAM83F	538476	ENSBTAG00000014247	family with sequence similarity 83, member F [Source:HGNC Symbol;Acc:25148]
rs109480992	5	111581087	313382 bases to the left	RPL3	282688	ENSBTAG00000003228	Bos taurus ribosomal protein L3 (RPL3), mRNA. [Source:RefSeq mRNA;Acc:NM_174715]
rs109480992	5	111581087	313873 bases to the left	-	-	ENSBTAG00000042456	Small nucleolar RNA SNORD43 [Source:RFAM;Acc:RF00221]
rs109480992	5	111581087	315985 bases to the left	-	-	ENSBTAG00000044812	Small nucleolar RNA U82P [Source:RFAM;Acc:RF01151]
rs109480992	5	111581087	317323 bases to the left	-	-	ENSBTAG00000043502	Small nucleolar RNA U83B [Source:RFAM;Acc:RF00593]
rs109480992	5	111581087	318683 bases to the left	-	-	ENSBTAG00000042946	Small nucleolar RNA U83B [Source:RFAM;Acc:RF00593]
rs109480992	5	111581087	322249 bases to the left	-	-	ENSBTAG00000042842	Small nucleolar RNA SNORA2/SNORA34 family [Source:RFAM;Acc:RF00410]
rs109480992	5	111581087	380597 bases to the left	PDGFB	540106	ENSBTAG00000021697	Bos taurus platelet-derived growth factor beta polypeptide (PDGFB), mRNA. [Source:RefSeq mRNA;Acc:NM_001017953]
rs109480992	5	111581087	458040 bases to the left	CBX7	525770	ENSBTAG00000007228	Bos taurus chromobox homolog 7 (CBX7), mRNA. [Source:RefSeq mRNA;Acc:NM_001192618]
rs109480992	5	111581087	462214 bases to the right	TNRC6B	528167	ENSBTAG00000021076	trinucleotide repeat containing 6B [Source:HGNC Symbol;Acc:29190]
rs109480992	5	111581087	492557 bases to the left	APOBEC3B	504505	ENSBTAG00000007755	Bos taurus apolipoprotein B mRNA editing enzyme, catalytic polypeptide-like 3B (APOBEC3B), mRNA. [Source:RefSeq mRNA;Acc:NM_001077845]
rs41655522	5	111836264	region is within gene	GRAP2	522346	ENSBTAG00000015157	GRB2-related adaptor protein 2 [Source:HGNC Symbol;Acc:4563]
rs41655522	5	111836264	30248 bases to the right	-	-	ENSBTAG00000029343	5S ribosomal RNA [Source:RFAM;Acc:RF00001]
rs41655522	5	111836264	35203 bases to the right	FAM83F	538476	ENSBTAG00000014247	family with sequence similarity 83, member F [Source:HGNC Symbol;Acc:25148]
rs41655522	5	111836264	69704 bases to the left	ENTHD1	538470	ENSBTAG00000000326	Bos taurus ENTH domain containing 1 (ENTHD1), mRNA. [Source:RefSeq mRNA;Acc:NM_001205542]
rs41655522	5	111836264	207037 bases to the right	TNRC6B	528167	ENSBTAG00000021076	trinucleotide repeat containing 6B [Source:HGNC Symbol;Acc:29190]
rs41655522	5	111836264	226046 bases to the left	-	-	ENSBTAG00000045610	calcium channel, voltage-dependent, T type, alpha 1I subunit [Source:HGNC Symbol;Acc:1396]
rs41655522	5	111836264	356166 bases to the right	ADSL	510949	ENSBTAG00000000077	Bos taurus adenylosuccinate lyase (ADSL), mRNA. [Source:RefSeq mRNA;Acc:NM_001102377]
rs41655522	5	111836264	365093 bases to the left	RPS19BP1	509108	ENSBTAG00000017463	Bos taurus ribosomal protein S19 binding protein 1 (RPS19BP1), mRNA. [Source:RefSeq mRNA;Acc:NM_001098916]
rs41655522	5	111836264	371328 bases to the left	ATF4	509107	ENSBTAG00000017462	Bos taurus activating transcription factor 4 (tax-responsive enhancer element B67) (ATF4), mRNA. [Source:RefSeq mRNA;Acc:NM_001034342]
rs41655522	5	111836264	376853 bases to the left	SMCR7L	613306	ENSBTAG00000017439	mitochondrial elongation factor 1 [Source:HGNC Symbol;Acc:25979]
rs41655522	5	111836264	390574 bases to the right	SGSM3	767820	ENSBTAG00000009624	Bos taurus small G protein signaling modulator 3 (SGSM3), mRNA. [Source:RefSeq mRNA;Acc:NM_001076545]
rs41655522	5	111836264	411367 bases to the left	MGAT3	520087	ENSBTAG00000012503	mannosyl (beta-1,4-)-glycoprotein beta-1,4-N-acetylglucosaminyltransferase [Source:HGNC Symbol;Acc:7046]
rs41655522	5	111836264	425542 bases to the right	MKL1	509011	ENSBTAG00000002630	megakaryoblastic leukemia (translocation) 1 [Source:HGNC Symbol;Acc:14334]
rs41655522	5	111836264	450347 bases to the right	-	-	ENSBTAG00000047899	-
rs41655522	5	111836264	465694 bases to the left	TAB1	519958	ENSBTAG00000019828	Bos taurus TGF-beta activated kinase 1/MAP3K7 binding protein 1 (TAB1), mRNA. [Source:RefSeq mRNA;Acc:NM_001102057]
rs109804900	5	114727723	region is within gene	-	-	ENSBTAG00000011275	signal peptide, CUB domain, EGF-like 1 [Source:HGNC Symbol;Acc:13441]
rs109804900	5	114727723	99904 bases to the left	TTLL12	511319	ENSBTAG00000001708	Bos taurus tubulin tyrosine ligase-like family, member 12 (TTLL12), mRNA. [Source:RefSeq mRNA;Acc:NM_001075510]
rs109804900	5	114727723	119083 bases to the left	TSPO	281033	ENSBTAG00000018073	Bos taurus translocator protein (18kDa) (TSPO), mRNA. [Source:RefSeq mRNA;Acc:NM_175776]
rs109804900	5	114727723	139711 bases to the left	MCAT	508130	ENSBTAG00000002413	malonyl CoA:ACP acyltransferase (mitochondrial) [Source:HGNC Symbol;Acc:29622]
rs109804900	5	114727723	188058 bases to the right	SAMM50	618777	ENSBTAG00000045957	sorting and assembly machinery component 50 homolog [Source:RefSeq peptide;Acc:NP_001040088]
rs109804900	5	114727723	197481 bases to the left	TTLL1	539530	ENSBTAG00000012030	Bos taurus tubulin tyrosine ligase-like family, member 1 (TTLL1), mRNA. [Source:RefSeq mRNA;Acc:NM_001076171]
rs109804900	5	114727723	238643 bases to the right	PNPLA3	100297709	ENSBTAG00000003367	Uncharacterized protein [Source:UniProtKB/TrEMBL;Acc:G5E554]
rs109804900	5	114727723	252560 bases to the left	PACSIN2	540107	ENSBTAG00000019290	Bos taurus protein kinase C and casein kinase substrate in neurons 2 (PACSIN2), mRNA. [Source:RefSeq mRNA;Acc:NM_001046468]
rs109804900	5	114727723	289371 bases to the right	-	-	ENSBTAG00000029713	5S ribosomal RNA [Source:RFAM;Acc:RF00001]
rs109804900	5	114727723	299328 bases to the right	-	-	ENSBTAG00000043139	Small nucleolar RNA SNORA56 [Source:RFAM;Acc:RF00417]
rs109804900	5	114727723	311118 bases to the right	LOC786474	786474	ENSBTAG00000045746	Uncharacterized protein [Source:UniProtKB/TrEMBL;Acc:G3N1H9]
rs109804900	5	114727723	337332 bases to the right	PNPLA5	789662	ENSBTAG00000006279	patatin-like phospholipase domain containing 5 [Source:HGNC Symbol;Acc:24888]
rs109804900	5	114727723	356293 bases to the right	SULT4A1	618738	ENSBTAG00000006273	Bos taurus sulfotransferase family 4A, member 1 (SULT4A1), mRNA. [Source:RefSeq mRNA;Acc:NM_001076518]
rs109804900	5	114727723	383982 bases to the left	-	-	ENSBTAG00000045575	-
rs109804900	5	114727723	386062 bases to the left	ARFGAP3	532778	ENSBTAG00000001057	Bos taurus ADP-ribosylation factor GTPase activating protein 3 (ARFGAP3), mRNA. [Source:RefSeq mRNA;Acc:NM_001075974]
rs109804900	5	114727723	399296 bases to the right	EFCAB6	535401	ENSBTAG00000030189	EF-hand calcium binding domain 6 [Source:HGNC Symbol;Acc:24204]
rs110610064	5	115333478	region is within gene	EFCAB6	535401	ENSBTAG00000030189	EF-hand calcium binding domain 6 [Source:HGNC Symbol;Acc:24204]
rs110610064	5	115333478	184342 bases to the right	PARVB	616294	ENSBTAG00000021978	Bos taurus parvin, beta (PARVB), mRNA. [Source:RefSeq mRNA;Acc:NM_001102299]
rs110610064	5	115333478	216212 bases to the left	SULT4A1	618738	ENSBTAG00000006273	Bos taurus sulfotransferase family 4A, member 1 (SULT4A1), mRNA. [Source:RefSeq mRNA;Acc:NM_001076518]
rs110610064	5	115333478	250149 bases to the right	PARVG	790892	ENSBTAG00000008057	Bos taurus parvin, gamma (PARVG), mRNA. [Source:RefSeq mRNA;Acc:NM_001083805]
rs110610064	5	115333478	254736 bases to the left	PNPLA5	789662	ENSBTAG00000006279	patatin-like phospholipase domain containing 5 [Source:HGNC Symbol;Acc:24888]
rs110610064	5	115333478	273159 bases to the left	LOC786474	786474	ENSBTAG00000045746	Uncharacterized protein [Source:UniProtKB/TrEMBL;Acc:G3N1H9]
rs110610064	5	115333478	306298 bases to the left	-	-	ENSBTAG00000043139	Small nucleolar RNA SNORA56 [Source:RFAM;Acc:RF00417]
rs110610064	5	115333478	316266 bases to the left	-	-	ENSBTAG00000029713	5S ribosomal RNA [Source:RFAM;Acc:RF00001]
rs110610064	5	115333478	343216 bases to the left	PNPLA3	100297709	ENSBTAG00000003367	Uncharacterized protein [Source:UniProtKB/TrEMBL;Acc:G5E554]
rs110610064	5	115333478	349994 bases to the right	KIAA1644	789734	ENSBTAG00000003574	KIAA1644 [Source:HGNC Symbol;Acc:29335]
rs110610064	5	115333478	379556 bases to the left	SAMM50	618777	ENSBTAG00000045957	sorting and assembly machinery component 50 homolog [Source:RefSeq peptide;Acc:NP_001040088]
rs108991850	5	115423180	3997 bases to the left	EFCAB6	535401	ENSBTAG00000030189	EF-hand calcium binding domain 6 [Source:HGNC Symbol;Acc:24204]
rs108991850	5	115423180	94640 bases to the right	PARVB	616294	ENSBTAG00000021978	Bos taurus parvin, beta (PARVB), mRNA. [Source:RefSeq mRNA;Acc:NM_001102299]
rs108991850	5	115423180	160447 bases to the right	PARVG	790892	ENSBTAG00000008057	Bos taurus parvin, gamma (PARVG), mRNA. [Source:RefSeq mRNA;Acc:NM_001083805]
rs108991850	5	115423180	260292 bases to the right	KIAA1644	789734	ENSBTAG00000003574	KIAA1644 [Source:HGNC Symbol;Acc:29335]
rs108991850	5	115423180	305914 bases to the left	SULT4A1	618738	ENSBTAG00000006273	Bos taurus sulfotransferase family 4A, member 1 (SULT4A1), mRNA. [Source:RefSeq mRNA;Acc:NM_001076518]
rs108991850	5	115423180	344438 bases to the left	PNPLA5	789662	ENSBTAG00000006279	patatin-like phospholipase domain containing 5 [Source:HGNC Symbol;Acc:24888]
rs108991850	5	115423180	362861 bases to the left	LOC786474	786474	ENSBTAG00000045746	Uncharacterized protein [Source:UniProtKB/TrEMBL;Acc:G3N1H9]
rs108991850	5	115423180	396000 bases to the left	-	-	ENSBTAG00000043139	Small nucleolar RNA SNORA56 [Source:RFAM;Acc:RF00417]
rs108991850	5	115423180	405968 bases to the left	-	-	ENSBTAG00000029713	5S ribosomal RNA [Source:RFAM;Acc:RF00001]
rs108991850	5	115423180	427240 bases to the right	LDOC1L	786696	ENSBTAG00000012425	leucine zipper, down-regulated in cancer 1-like [Source:HGNC Symbol;Acc:13343]
rs108991850	5	115423180	432918 bases to the left	PNPLA3	100297709	ENSBTAG00000003367	Uncharacterized protein [Source:UniProtKB/TrEMBL;Acc:G5E554]
rs108991850	5	115423180	448266 bases to the right	-	-	ENSBTAG00000039074	-
rs108991850	5	115423180	469258 bases to the left	SAMM50	618777	ENSBTAG00000045957	sorting and assembly machinery component 50 homolog [Source:RefSeq peptide;Acc:NP_001040088]
rs109257045	5	115603974	region is within gene	PARVG	790892	ENSBTAG00000008057	Bos taurus parvin, gamma (PARVG), mRNA. [Source:RefSeq mRNA;Acc:NM_001083805]
rs109257045	5	115603974	31645 bases to the left	PARVB	616294	ENSBTAG00000021978	Bos taurus parvin, beta (PARVB), mRNA. [Source:RefSeq mRNA;Acc:NM_001102299]
rs109257045	5	115603974	79498 bases to the right	KIAA1644	789734	ENSBTAG00000003574	KIAA1644 [Source:HGNC Symbol;Acc:29335]
rs109257045	5	115603974	184791 bases to the left	EFCAB6	535401	ENSBTAG00000030189	EF-hand calcium binding domain 6 [Source:HGNC Symbol;Acc:24204]
rs109257045	5	115603974	246446 bases to the right	LDOC1L	786696	ENSBTAG00000012425	leucine zipper, down-regulated in cancer 1-like [Source:HGNC Symbol;Acc:13343]
rs109257045	5	115603974	267472 bases to the right	-	-	ENSBTAG00000039074	-
rs109257045	5	115603974	417756 bases to the right	PRR5	788925	ENSBTAG00000039784	proline rich 5 (renal) [Source:HGNC Symbol;Acc:31682]
rs109257045	5	115603974	467403 bases to the right	PRR5	788925	ENSBTAG00000008858	Uncharacterized protein [Source:UniProtKB/TrEMBL;Acc:F1MYQ4]
rs109257045	5	115603974	486708 bases to the left	SULT4A1	618738	ENSBTAG00000006273	Bos taurus sulfotransferase family 4A, member 1 (SULT4A1), mRNA. [Source:RefSeq mRNA;Acc:NM_001076518]
rs110462327	5	115633531	24596 bases to the left	PARVG	790892	ENSBTAG00000008057	Bos taurus parvin, gamma (PARVG), mRNA. [Source:RefSeq mRNA;Acc:NM_001083805]
rs110462327	5	115633531	49941 bases to the right	KIAA1644	789734	ENSBTAG00000003574	KIAA1644 [Source:HGNC Symbol;Acc:29335]
rs110462327	5	115633531	61202 bases to the left	PARVB	616294	ENSBTAG00000021978	Bos taurus parvin, beta (PARVB), mRNA. [Source:RefSeq mRNA;Acc:NM_001102299]
rs110462327	5	115633531	214348 bases to the left	EFCAB6	535401	ENSBTAG00000030189	EF-hand calcium binding domain 6 [Source:HGNC Symbol;Acc:24204]
rs110462327	5	115633531	216889 bases to the right	LDOC1L	786696	ENSBTAG00000012425	leucine zipper, down-regulated in cancer 1-like [Source:HGNC Symbol;Acc:13343]
rs110462327	5	115633531	237915 bases to the right	-	-	ENSBTAG00000039074	-
rs110462327	5	115633531	388199 bases to the right	PRR5	788925	ENSBTAG00000039784	proline rich 5 (renal) [Source:HGNC Symbol;Acc:31682]
rs110462327	5	115633531	437846 bases to the right	PRR5	788925	ENSBTAG00000008858	Uncharacterized protein [Source:UniProtKB/TrEMBL;Acc:F1MYQ4]
rs110462327	5	115633531	490756 bases to the right	LOC788840	788840	ENSBTAG00000006973	PHD finger protein 21B [Source:HGNC Symbol;Acc:25161]
rs109625840	5	116073984	region is within gene	PRR5	788925	ENSBTAG00000008858	Uncharacterized protein [Source:UniProtKB/TrEMBL;Acc:F1MYQ4]
rs109625840	5	116073984	25276 bases to the left	PRR5	788925	ENSBTAG00000039784	proline rich 5 (renal) [Source:HGNC Symbol;Acc:31682]
rs109625840	5	116073984	50303 bases to the right	LOC788840	788840	ENSBTAG00000006973	PHD finger protein 21B [Source:HGNC Symbol;Acc:25161]
rs109625840	5	116073984	158091 bases to the right	-	-	ENSBTAG00000042483	Small nucleolar RNA SNORA11 [Source:RFAM;Acc:RF00614]
rs109625840	5	116073984	202428 bases to the left	-	-	ENSBTAG00000039074	-
rs109625840	5	116073984	222845 bases to the left	LDOC1L	786696	ENSBTAG00000012425	leucine zipper, down-regulated in cancer 1-like [Source:HGNC Symbol;Acc:13343]
rs109625840	5	116073984	242383 bases to the right	NUP50	506836	ENSBTAG00000017652	nucleoporin 50kDa [Source:HGNC Symbol;Acc:8065]
rs109625840	5	116073984	271331 bases to the right	KIAA0930	100138505	ENSBTAG00000006776	KIAA0930 [Source:HGNC Symbol;Acc:1314]
rs109625840	5	116073984	274292 bases to the right	MIR1249	100313113	ENSBTAG00000038882	bta-mir-1249 [Source:miRBase;Acc:MI0010481]
rs109625840	5	116073984	339874 bases to the right	UPK3A	100336102	ENSBTAG00000009913	Bos taurus uroplakin 3A (UPK3A), mRNA. [Source:RefSeq mRNA;Acc:NM_174709]
rs109625840	5	116073984	373268 bases to the right	FAM118A	505415	ENSBTAG00000010590	family with sequence similarity 118, member A [Source:HGNC Symbol;Acc:1313]
rs109625840	5	116073984	376383 bases to the left	KIAA1644	789734	ENSBTAG00000003574	KIAA1644 [Source:HGNC Symbol;Acc:29335]
rs109625840	5	116073984	390187 bases to the right	SMC1B	522122	ENSBTAG00000024132	structural maintenance of chromosomes 1B [Source:HGNC Symbol;Acc:11112]
rs109625840	5	116073984	465049 bases to the left	PARVG	790892	ENSBTAG00000008057	Bos taurus parvin, gamma (PARVG), mRNA. [Source:RefSeq mRNA;Acc:NM_001083805]
rs109625840	5	116073984	472035 bases to the right	RIBC2	540723	ENSBTAG00000003594	Bos taurus RIB43A domain with coiled-coils 2 (RIBC2), mRNA. [Source:RefSeq mRNA;Acc:NM_001038191]
rs41593875	5	116252285	20096 bases to the left	-	-	ENSBTAG00000042483	Small nucleolar RNA SNORA11 [Source:RFAM;Acc:RF00614]
rs41593875	5	116252285	64082 bases to the right	NUP50	506836	ENSBTAG00000017652	nucleoporin 50kDa [Source:HGNC Symbol;Acc:8065]
rs41593875	5	116252285	93030 bases to the right	KIAA0930	100138505	ENSBTAG00000006776	KIAA0930 [Source:HGNC Symbol;Acc:1314]
rs41593875	5	116252285	95991 bases to the right	MIR1249	100313113	ENSBTAG00000038882	bta-mir-1249 [Source:miRBase;Acc:MI0010481]
rs41593875	5	116252285	107902 bases to the left	LOC788840	788840	ENSBTAG00000006973	PHD finger protein 21B [Source:HGNC Symbol;Acc:25161]
rs41593875	5	116252285	142402 bases to the left	PRR5	788925	ENSBTAG00000008858	Uncharacterized protein [Source:UniProtKB/TrEMBL;Acc:F1MYQ4]
rs41593875	5	116252285	161573 bases to the right	UPK3A	100336102	ENSBTAG00000009913	Bos taurus uroplakin 3A (UPK3A), mRNA. [Source:RefSeq mRNA;Acc:NM_174709]
rs41593875	5	116252285	194967 bases to the right	FAM118A	505415	ENSBTAG00000010590	family with sequence similarity 118, member A [Source:HGNC Symbol;Acc:1313]
rs41593875	5	116252285	203577 bases to the left	PRR5	788925	ENSBTAG00000039784	proline rich 5 (renal) [Source:HGNC Symbol;Acc:31682]
rs41593875	5	116252285	211886 bases to the right	SMC1B	522122	ENSBTAG00000024132	structural maintenance of chromosomes 1B [Source:HGNC Symbol;Acc:11112]
rs41593875	5	116252285	293734 bases to the right	RIBC2	540723	ENSBTAG00000003594	Bos taurus RIB43A domain with coiled-coils 2 (RIBC2), mRNA. [Source:RefSeq mRNA;Acc:NM_001038191]
rs41593875	5	116252285	363915 bases to the right	FBLN1	514588	ENSBTAG00000012088	Bos taurus fibulin 1 (FBLN1), mRNA. [Source:RefSeq mRNA;Acc:NM_001098029]
rs41593875	5	116252285	380729 bases to the left	-	-	ENSBTAG00000039074	-
rs41593875	5	116252285	401146 bases to the left	LDOC1L	786696	ENSBTAG00000012425	leucine zipper, down-regulated in cancer 1-like [Source:HGNC Symbol;Acc:13343]
rs109415265	5	116618305	region is within gene	FBLN1	514588	ENSBTAG00000012088	Bos taurus fibulin 1 (FBLN1), mRNA. [Source:RefSeq mRNA;Acc:NM_001098029]
rs109415265	5	116618305	61456 bases to the left	RIBC2	540723	ENSBTAG00000003594	Bos taurus RIB43A domain with coiled-coils 2 (RIBC2), mRNA. [Source:RefSeq mRNA;Acc:NM_001038191]
rs109415265	5	116618305	72391 bases to the left	SMC1B	522122	ENSBTAG00000024132	structural maintenance of chromosomes 1B [Source:HGNC Symbol;Acc:11112]
rs109415265	5	116618305	137930 bases to the right	ATXN10	767990	ENSBTAG00000009351	Bos taurus ataxin 10 (ATXN10), mRNA. [Source:RefSeq mRNA;Acc:NM_001077051]
rs109415265	5	116618305	157682 bases to the left	FAM118A	505415	ENSBTAG00000010590	family with sequence similarity 118, member A [Source:HGNC Symbol;Acc:1313]
rs109415265	5	116618305	196052 bases to the left	UPK3A	100336102	ENSBTAG00000009913	Bos taurus uroplakin 3A (UPK3A), mRNA. [Source:RefSeq mRNA;Acc:NM_174709]
rs109415265	5	116618305	262661 bases to the left	KIAA0930	100138505	ENSBTAG00000006776	KIAA0930 [Source:HGNC Symbol;Acc:1314]
rs109415265	5	116618305	269965 bases to the left	MIR1249	100313113	ENSBTAG00000038882	bta-mir-1249 [Source:miRBase;Acc:MI0010481]
rs109415265	5	116618305	283002 bases to the left	NUP50	506836	ENSBTAG00000017652	nucleoporin 50kDa [Source:HGNC Symbol;Acc:8065]
rs109415265	5	116618305	341411 bases to the right	LOC100337066	100337066	ENSBTAG00000009532	wingless-type MMTV integration site family, member 7B [Source:HGNC Symbol;Acc:12787]
rs109415265	5	116618305	386116 bases to the left	-	-	ENSBTAG00000042483	Small nucleolar RNA SNORA11 [Source:RFAM;Acc:RF00614]
rs109415265	5	116618305	473922 bases to the left	LOC788840	788840	ENSBTAG00000006973	PHD finger protein 21B [Source:HGNC Symbol;Acc:25161]
rs110889915	5	116644790	region is within gene	FBLN1	514588	ENSBTAG00000012088	Bos taurus fibulin 1 (FBLN1), mRNA. [Source:RefSeq mRNA;Acc:NM_001098029]
rs110889915	5	116644790	87941 bases to the left	RIBC2	540723	ENSBTAG00000003594	Bos taurus RIB43A domain with coiled-coils 2 (RIBC2), mRNA. [Source:RefSeq mRNA;Acc:NM_001038191]
rs110889915	5	116644790	98876 bases to the left	SMC1B	522122	ENSBTAG00000024132	structural maintenance of chromosomes 1B [Source:HGNC Symbol;Acc:11112]
rs110889915	5	116644790	111445 bases to the right	ATXN10	767990	ENSBTAG00000009351	Bos taurus ataxin 10 (ATXN10), mRNA. [Source:RefSeq mRNA;Acc:NM_001077051]
rs110889915	5	116644790	184167 bases to the left	FAM118A	505415	ENSBTAG00000010590	family with sequence similarity 118, member A [Source:HGNC Symbol;Acc:1313]
rs110889915	5	116644790	222537 bases to the left	UPK3A	100336102	ENSBTAG00000009913	Bos taurus uroplakin 3A (UPK3A), mRNA. [Source:RefSeq mRNA;Acc:NM_174709]
rs110889915	5	116644790	289146 bases to the left	KIAA0930	100138505	ENSBTAG00000006776	KIAA0930 [Source:HGNC Symbol;Acc:1314]
rs110889915	5	116644790	296450 bases to the left	MIR1249	100313113	ENSBTAG00000038882	bta-mir-1249 [Source:miRBase;Acc:MI0010481]
rs110889915	5	116644790	309487 bases to the left	NUP50	506836	ENSBTAG00000017652	nucleoporin 50kDa [Source:HGNC Symbol;Acc:8065]
rs110889915	5	116644790	314926 bases to the right	LOC100337066	100337066	ENSBTAG00000009532	wingless-type MMTV integration site family, member 7B [Source:HGNC Symbol;Acc:12787]
rs110889915	5	116644790	412601 bases to the left	-	-	ENSBTAG00000042483	Small nucleolar RNA SNORA11 [Source:RFAM;Acc:RF00614]
rs110889915	5	116644790	474595 bases to the right	MIRLET7A-3	100170921	ENSBTAG00000029772	bta-let-7a-3 [Source:miRBase;Acc:MI0005452]
rs110889915	5	116644790	474850 bases to the right	MIR2443	100313439	ENSBTAG00000045309	bta-mir-2443 [Source:miRBase;Acc:MI0011496]
rs110889915	5	116644790	475398 bases to the right	MIRLET7B	100170922	ENSBTAG00000036417	bta-mir-3596 [Source:miRBase;Acc:MI0015952]
rs109513912	5	117102295	17090 bases to the right	MIRLET7A-3	100170921	ENSBTAG00000029772	bta-let-7a-3 [Source:miRBase;Acc:MI0005452]
rs109513912	5	117102295	17345 bases to the right	MIR2443	100313439	ENSBTAG00000045309	bta-mir-2443 [Source:miRBase;Acc:MI0011496]
rs109513912	5	117102295	17893 bases to the right	MIRLET7B	100170922	ENSBTAG00000036417	bta-mir-3596 [Source:miRBase;Acc:MI0015952]
rs109513912	5	117102295	49254 bases to the right	PPARA	281992	ENSBTAG00000008063	Bos taurus peroxisome proliferator-activated receptor alpha (PPARA), mRNA. [Source:RefSeq mRNA;Acc:NM_001034036]
rs109513912	5	117102295	135977 bases to the left	LOC100337066	100337066	ENSBTAG00000009532	wingless-type MMTV integration site family, member 7B [Source:HGNC Symbol;Acc:12787]
rs109513912	5	117102295	137738 bases to the right	CDPF1	537366	ENSBTAG00000008065	Bos taurus cysteine-rich, DPF motif domain containing 1 (CDPF1), mRNA. [Source:RefSeq mRNA;Acc:NM_001076093]
rs109513912	5	117102295	205132 bases to the left	ATXN10	767990	ENSBTAG00000009351	Bos taurus ataxin 10 (ATXN10), mRNA. [Source:RefSeq mRNA;Acc:NM_001077051]
rs109513912	5	117102295	406603 bases to the left	FBLN1	514588	ENSBTAG00000012088	Bos taurus fibulin 1 (FBLN1), mRNA. [Source:RefSeq mRNA;Acc:NM_001098029]
rs110443340	5	117133270	13000 bases to the left	MIRLET7B	100170922	ENSBTAG00000036417	bta-mir-3596 [Source:miRBase;Acc:MI0015952]
rs110443340	5	117133270	13558 bases to the left	MIR2443	100313439	ENSBTAG00000045309	bta-mir-2443 [Source:miRBase;Acc:MI0011496]
rs110443340	5	117133270	13812 bases to the left	MIRLET7A-3	100170921	ENSBTAG00000029772	bta-let-7a-3 [Source:miRBase;Acc:MI0005452]
rs110443340	5	117133270	18279 bases to the right	PPARA	281992	ENSBTAG00000008063	Bos taurus peroxisome proliferator-activated receptor alpha (PPARA), mRNA. [Source:RefSeq mRNA;Acc:NM_001034036]
rs110443340	5	117133270	106763 bases to the right	CDPF1	537366	ENSBTAG00000008065	Bos taurus cysteine-rich, DPF motif domain containing 1 (CDPF1), mRNA. [Source:RefSeq mRNA;Acc:NM_001076093]
rs110443340	5	117133270	166952 bases to the left	LOC100337066	100337066	ENSBTAG00000009532	wingless-type MMTV integration site family, member 7B [Source:HGNC Symbol;Acc:12787]
rs110443340	5	117133270	236107 bases to the left	ATXN10	767990	ENSBTAG00000009351	Bos taurus ataxin 10 (ATXN10), mRNA. [Source:RefSeq mRNA;Acc:NM_001077051]
rs110443340	5	117133270	437578 bases to the left	FBLN1	514588	ENSBTAG00000012088	Bos taurus fibulin 1 (FBLN1), mRNA. [Source:RefSeq mRNA;Acc:NM_001098029]
rs109726105	5	118014757	2403 bases to the left	GRAMD4	613430	ENSBTAG00000021803	Bos taurus GRAM domain containing 4 (GRAMD4), mRNA. [Source:RefSeq mRNA;Acc:NM_001102263]
rs109726105	5	118014757	8510 bases to the right	-	-	ENSBTAG00000046654	ceramide kinase [Source:HGNC Symbol;Acc:19256]
rs109726105	5	118014757	71711 bases to the right	TBC1D22A	618784	ENSBTAG00000012291	TBC1 domain family, member 22A [Source:HGNC Symbol;Acc:1309]
rs109726105	5	118014757	161543 bases to the left	CELSR1	522422	ENSBTAG00000008036	cadherin, EGF LAG seven-pass G-type receptor 1 [Source:HGNC Symbol;Acc:1850]
rs109726105	5	118014757	256087 bases to the left	TRMU	616451	ENSBTAG00000005595	Bos taurus tRNA 5-methylaminomethyl-2-thiouridylate methyltransferase (TRMU), transcript variant 1, mRNA. [Source:RefSeq mRNA;Acc:NM_001163188]
rs109726105	5	118014757	275912 bases to the left	GTSE1	507901	ENSBTAG00000007102	G-2 and S-phase expressed 1 [Source:HGNC Symbol;Acc:13698]
rs109726105	5	118014757	302776 bases to the left	PKDREJ	100337019	ENSBTAG00000008066	polycystin (PKD) family receptor for egg jelly [Source:HGNC Symbol;Acc:9015]
rs109726105	5	118014757	332552 bases to the right	MIR2284H	100313467	ENSBTAG00000044449	bta-mir-2284h [Source:miRBase;Acc:MI0011497]
rs109726105	5	118014757	341488 bases to the left	TTC38	616471	ENSBTAG00000003017	Bos taurus tetratricopeptide repeat domain 38 (TTC38), mRNA. [Source:RefSeq mRNA;Acc:NM_001105259]
rs42899713	6	1572842	375005 bases to the right	Mar-01	617247	ENSBTAG00000044082	membrane-associated ring finger (C3HC4) 1, E3 ubiquitin protein ligase [Source:HGNC Symbol;Acc:26077]
rs29015797	6	2296875	88793 bases to the right	NPY5R	781872	ENSBTAG00000038421	Bos taurus neuropeptide Y receptor Y5 (NPY5R), mRNA. [Source:RefSeq mRNA;Acc:NM_001102527]
rs29015797	6	2296875	118869 bases to the right	NPY1R	504813	ENSBTAG00000047586	Bos taurus neuropeptide Y receptor Y1 (NPY1R), mRNA. [Source:RefSeq mRNA;Acc:NM_001045898]
rs29015797	6	2296875	147806 bases to the left	TKTL2	509186	ENSBTAG00000008947	Bos taurus transketolase-like 2 (TKTL2), mRNA. [Source:RefSeq mRNA;Acc:NM_001046025]
rs29015797	6	2296875	177396 bases to the left	TMA16	506277	ENSBTAG00000012658	Bos taurus translation machinery associated 16 homolog (S. cerevisiae) (TMA16), mRNA. [Source:RefSeq mRNA;Acc:NM_001035034]
rs29015797	6	2296875	214807 bases to the left	Mar-01	617247	ENSBTAG00000044082	membrane-associated ring finger (C3HC4) 1, E3 ubiquitin protein ligase [Source:HGNC Symbol;Acc:26077]
rs29015797	6	2296875	305734 bases to the right	NAF1	514182	ENSBTAG00000034700	nuclear assembly factor 1 ribonucleoprotein [Source:HGNC Symbol;Acc:25126]
rs29015797	6	2296875	416322 bases to the right	-	-	ENSBTAG00000044317	U6 spliceosomal RNA [Source:RFAM;Acc:RF00026]
rs42801982	6	2343794	41874 bases to the right	NPY5R	781872	ENSBTAG00000038421	Bos taurus neuropeptide Y receptor Y5 (NPY5R), mRNA. [Source:RefSeq mRNA;Acc:NM_001102527]
rs42801982	6	2343794	71950 bases to the right	NPY1R	504813	ENSBTAG00000047586	Bos taurus neuropeptide Y receptor Y1 (NPY1R), mRNA. [Source:RefSeq mRNA;Acc:NM_001045898]
rs42801982	6	2343794	194725 bases to the left	TKTL2	509186	ENSBTAG00000008947	Bos taurus transketolase-like 2 (TKTL2), mRNA. [Source:RefSeq mRNA;Acc:NM_001046025]
rs42801982	6	2343794	224315 bases to the left	TMA16	506277	ENSBTAG00000012658	Bos taurus translation machinery associated 16 homolog (S. cerevisiae) (TMA16), mRNA. [Source:RefSeq mRNA;Acc:NM_001035034]
rs42801982	6	2343794	258815 bases to the right	NAF1	514182	ENSBTAG00000034700	nuclear assembly factor 1 ribonucleoprotein [Source:HGNC Symbol;Acc:25126]
rs42801982	6	2343794	261726 bases to the left	Mar-01	617247	ENSBTAG00000044082	membrane-associated ring finger (C3HC4) 1, E3 ubiquitin protein ligase [Source:HGNC Symbol;Acc:26077]
rs42801982	6	2343794	369403 bases to the right	-	-	ENSBTAG00000044317	U6 spliceosomal RNA [Source:RFAM;Acc:RF00026]
rs43454260	6	4548788	region is within gene	PRDM5	537500	ENSBTAG00000012111	PR domain containing 5 [Source:HGNC Symbol;Acc:9349]
rs43454260	6	4548788	66351 bases to the right	-	-	ENSBTAG00000044646	U6 spliceosomal RNA [Source:RFAM;Acc:RF00026]
rs43454260	6	4548788	172642 bases to the left	NDNF	519500	ENSBTAG00000010634	Bos taurus neuron-derived neurotrophic factor (NDNF), mRNA. [Source:RefSeq mRNA;Acc:NM_001205858]
rs43454260	6	4548788	354847 bases to the right	-	-	ENSBTAG00000028463	5S ribosomal RNA [Source:RFAM;Acc:RF00001]
rs43454260	6	4548788	396027 bases to the left	QRFPR	529752	ENSBTAG00000008255	Bos taurus pyroglutamylated RFamide peptide receptor (QRFPR), mRNA. [Source:RefSeq mRNA;Acc:NM_001192681]
rs109514983	6	37584088	region is within gene	HERC3	510924	ENSBTAG00000010120	Bos taurus HECT and RLD domain containing E3 ubiquitin protein ligase 3 (HERC3), mRNA. [Source:RefSeq mRNA;Acc:NM_001083663]
rs109514983	6	37584088	72949 bases to the left	NAP1L5	508508	ENSBTAG00000010128	Bos taurus nucleosome assembly protein 1-like 5 (NAP1L5), mRNA. [Source:RefSeq mRNA;Acc:NM_001077878]
rs109514983	6	37584088	93011 bases to the right	PYURF	100996942	ENSBTAG00000020541	Bos taurus PIGY upstream reading frame (PYURF), mRNA. [Source:RefSeq mRNA;Acc:NM_001038102]
rs109514983	6	37584088	99625 bases to the right	HERC5	514373	ENSBTAG00000020538	Bos taurus hect domain and RLD 5 (HERC5), mRNA. [Source:RefSeq mRNA;Acc:NM_001101995]
rs109514983	6	37584088	126595 bases to the left	FAM13A	282605	ENSBTAG00000011187	Bos taurus family with sequence similarity 13, member A (FAM13A), mRNA. [Source:RefSeq mRNA;Acc:NM_174692]
rs109514983	6	37584088	152050 bases to the right	HERC6	527520	ENSBTAG00000020536	Bos taurus hect domain and RLD 6 (HERC6), mRNA. [Source:RefSeq mRNA;Acc:NM_001192644]
rs109514983	6	37584088	292382 bases to the right	PPM1K	540329	ENSBTAG00000005754	Bos taurus protein phosphatase, Mg2+/Mn2+ dependent, 1K (PPM1K), mRNA. [Source:RefSeq mRNA;Acc:NM_001046474]
rs109514983	6	37584088	329022 bases to the right	ABCG2	536203	ENSBTAG00000017704	Bos taurus ATP-binding cassette, sub-family G (WHITE), member 2 (ABCG2), mRNA. [Source:RefSeq mRNA;Acc:NM_001037478]
rs109514983	6	37584088	335983 bases to the right	-	-	ENSBTAG00000042830	U6 spliceosomal RNA [Source:RFAM;Acc:RF00026]
rs109514983	6	37584088	396610 bases to the left	FAM13A	282605	ENSBTAG00000033346	Uncharacterized protein [Source:UniProtKB/TrEMBL;Acc:G3X7W3]
rs109514983	6	37584088	456783 bases to the right	PKD2	530393	ENSBTAG00000020031	Bos taurus polycystic kidney disease 2 (autosomal dominant) (PKD2), mRNA. [Source:RefSeq mRNA;Acc:NM_001046312]
rs109514983	6	37584088	464961 bases to the left	TIGD2	101903701	ENSBTAG00000015265	tigger transposable element derived 2 [Source:HGNC Symbol;Acc:18333]
rs29010895	6	38042011	region is within gene	PKD2	530393	ENSBTAG00000020031	Bos taurus polycystic kidney disease 2 (autosomal dominant) (PKD2), mRNA. [Source:RefSeq mRNA;Acc:NM_001046312]
rs29010895	6	38042011	11428 bases to the left	ABCG2	536203	ENSBTAG00000017704	Bos taurus ATP-binding cassette, sub-family G (WHITE), member 2 (ABCG2), mRNA. [Source:RefSeq mRNA;Acc:NM_001037478]
rs29010895	6	38042011	78567 bases to the right	SPP1	281499	ENSBTAG00000005260	Bos taurus secreted phosphoprotein 1 (SPP1), mRNA. [Source:RefSeq mRNA;Acc:NM_174187]
rs29010895	6	38042011	121834 bases to the left	-	-	ENSBTAG00000042830	U6 spliceosomal RNA [Source:RFAM;Acc:RF00026]
rs29010895	6	38042011	143489 bases to the left	PPM1K	540329	ENSBTAG00000005754	Bos taurus protein phosphatase, Mg2+/Mn2+ dependent, 1K (PPM1K), mRNA. [Source:RefSeq mRNA;Acc:NM_001046474]
rs29010895	6	38042011	237955 bases to the right	MEPE	613958	ENSBTAG00000007568	matrix extracellular phosphoglycoprotein [Source:HGNC Symbol;Acc:13361]
rs29010895	6	38042011	248732 bases to the left	HERC6	527520	ENSBTAG00000020536	Bos taurus hect domain and RLD 6 (HERC6), mRNA. [Source:RefSeq mRNA;Acc:NM_001192644]
rs29010895	6	38042011	267544 bases to the right	IBSP	281233	ENSBTAG00000000470	Bos taurus integrin-binding sialoprotein (IBSP), mRNA. [Source:RefSeq mRNA;Acc:NM_174084]
rs29010895	6	38042011	313475 bases to the left	HERC5	514373	ENSBTAG00000020538	Bos taurus hect domain and RLD 5 (HERC5), mRNA. [Source:RefSeq mRNA;Acc:NM_001101995]
rs29010895	6	38042011	362114 bases to the left	PYURF	100996942	ENSBTAG00000020541	Bos taurus PIGY upstream reading frame (PYURF), mRNA. [Source:RefSeq mRNA;Acc:NM_001038102]
rs29010895	6	38042011	432052 bases to the left	HERC3	510924	ENSBTAG00000010120	Bos taurus HECT and RLD domain containing E3 ubiquitin protein ligase 3 (HERC3), mRNA. [Source:RefSeq mRNA;Acc:NM_001083663]
rs29010895	6	38042011	499568 bases to the right	-	-	ENSBTAG00000045804	-
rs109248021	6	38203273	75696 bases to the left	SPP1	281499	ENSBTAG00000005260	Bos taurus secreted phosphoprotein 1 (SPP1), mRNA. [Source:RefSeq mRNA;Acc:NM_174187]
rs109248021	6	38203273	76693 bases to the right	MEPE	613958	ENSBTAG00000007568	matrix extracellular phosphoglycoprotein [Source:HGNC Symbol;Acc:13361]
rs109248021	6	38203273	103724 bases to the left	PKD2	530393	ENSBTAG00000020031	Bos taurus polycystic kidney disease 2 (autosomal dominant) (PKD2), mRNA. [Source:RefSeq mRNA;Acc:NM_001046312]
rs109248021	6	38203273	106282 bases to the right	IBSP	281233	ENSBTAG00000000470	Bos taurus integrin-binding sialoprotein (IBSP), mRNA. [Source:RefSeq mRNA;Acc:NM_174084]
rs109248021	6	38203273	172690 bases to the left	ABCG2	536203	ENSBTAG00000017704	Bos taurus ATP-binding cassette, sub-family G (WHITE), member 2 (ABCG2), mRNA. [Source:RefSeq mRNA;Acc:NM_001037478]
rs109248021	6	38203273	283096 bases to the left	-	-	ENSBTAG00000042830	U6 spliceosomal RNA [Source:RFAM;Acc:RF00026]
rs109248021	6	38203273	304751 bases to the left	PPM1K	540329	ENSBTAG00000005754	Bos taurus protein phosphatase, Mg2+/Mn2+ dependent, 1K (PPM1K), mRNA. [Source:RefSeq mRNA;Acc:NM_001046474]
rs109248021	6	38203273	338306 bases to the right	-	-	ENSBTAG00000045804	-
rs109248021	6	38203273	371317 bases to the right	LAP3	781648	ENSBTAG00000005989	Bos taurus leucine aminopeptidase 3 (LAP3), mRNA. [Source:RefSeq mRNA;Acc:NM_174098]
rs109248021	6	38203273	399761 bases to the right	MED28	513972	ENSBTAG00000019441	Bos taurus mediator complex subunit 28 (MED28), mRNA. [Source:RefSeq mRNA;Acc:NM_001038538]
rs109248021	6	38203273	409994 bases to the left	HERC6	527520	ENSBTAG00000020536	Bos taurus hect domain and RLD 6 (HERC6), mRNA. [Source:RefSeq mRNA;Acc:NM_001192644]
rs109248021	6	38203273	411097 bases to the right	FAM184B	523874	ENSBTAG00000005932	family with sequence similarity 184, member B [Source:HGNC Symbol;Acc:29235]
rs109248021	6	38203273	474737 bases to the left	HERC5	514373	ENSBTAG00000020538	Bos taurus hect domain and RLD 5 (HERC5), mRNA. [Source:RefSeq mRNA;Acc:NM_001101995]
rs109294917	6	38869785	region is within gene	LCORL	540095	ENSBTAG00000046561	Bos taurus ligand dependent nuclear receptor corepressor-like (LCORL), mRNA. [Source:RefSeq mRNA;Acc:NM_001192357]
rs109294917	6	38869785	57734 bases to the left	NCAPG	531234	ENSBTAG00000021582	Bos taurus non-SMC condensin I complex, subunit G (NCAPG), mRNA. [Source:RefSeq mRNA;Acc:NM_001102376]
rs109294917	6	38869785	114888 bases to the left	DCAF16	777600	ENSBTAG00000011973	Bos taurus DDB1 and CUL4 associated factor 16 (DCAF16), mRNA. [Source:RefSeq mRNA;Acc:NM_001078147]
rs109294917	6	38869785	197479 bases to the left	FAM184B	523874	ENSBTAG00000005932	family with sequence similarity 184, member B [Source:HGNC Symbol;Acc:29235]
rs109294917	6	38869785	260944 bases to the left	MED28	513972	ENSBTAG00000019441	Bos taurus mediator complex subunit 28 (MED28), mRNA. [Source:RefSeq mRNA;Acc:NM_001038538]
rs109294917	6	38869785	269758 bases to the left	LAP3	781648	ENSBTAG00000005989	Bos taurus leucine aminopeptidase 3 (LAP3), mRNA. [Source:RefSeq mRNA;Acc:NM_174098]
rs109294917	6	38869785	328111 bases to the left	-	-	ENSBTAG00000045804	-
rs110240246	6	39257620	265508 bases to the left	LCORL	540095	ENSBTAG00000046561	Bos taurus ligand dependent nuclear receptor corepressor-like (LCORL), mRNA. [Source:RefSeq mRNA;Acc:NM_001192357]
rs110240246	6	39257620	445569 bases to the left	NCAPG	531234	ENSBTAG00000021582	Bos taurus non-SMC condensin I complex, subunit G (NCAPG), mRNA. [Source:RefSeq mRNA;Acc:NM_001102376]
rs43464589	6	43330106	106438 bases to the right	GPR125	541147	ENSBTAG00000004653	G protein-coupled receptor 125 [Source:HGNC Symbol;Acc:13839]
rs43464589	6	43330106	308480 bases to the left	KCNIP4	614299	ENSBTAG00000047743	Bos taurus Kv channel interacting protein 4 (KCNIP4), mRNA. [Source:RefSeq mRNA;Acc:NM_001076935]
rs43464589	6	43330106	345494 bases to the right	GBA3	539625	ENSBTAG00000020363	Bos taurus glucosidase, beta, acid 3 (cytosolic) (GBA3), mRNA. [Source:RefSeq mRNA;Acc:NM_001191277]
rs42728450	6	43395705	40839 bases to the right	GPR125	541147	ENSBTAG00000004653	G protein-coupled receptor 125 [Source:HGNC Symbol;Acc:13839]
rs42728450	6	43395705	279895 bases to the right	GBA3	539625	ENSBTAG00000020363	Bos taurus glucosidase, beta, acid 3 (cytosolic) (GBA3), mRNA. [Source:RefSeq mRNA;Acc:NM_001191277]
rs42728450	6	43395705	374079 bases to the left	KCNIP4	614299	ENSBTAG00000047743	Bos taurus Kv channel interacting protein 4 (KCNIP4), mRNA. [Source:RefSeq mRNA;Acc:NM_001076935]
rs41567027	6	45153190	192522 bases to the left	PPARGC1A	338446	ENSBTAG00000017024	Bos taurus peroxisome proliferator-activated receptor gamma, coactivator 1 alpha (PPARGC1A), mRNA. [Source:RefSeq mRNA;Acc:NM_177945]
rs41567027	6	45153190	374413 bases to the right	-	-	ENSBTAG00000043366	U6 spliceosomal RNA [Source:RFAM;Acc:RF00026]
rs41567027	6	45153190	476427 bases to the right	DHX15	512327	ENSBTAG00000008896	Bos taurus DEAH (Asp-Glu-Ala-His) box polypeptide 15 (DHX15), mRNA. [Source:RefSeq mRNA;Acc:NM_001098018]
rs41567027	6	45153190	483983 bases to the left	LOC782350	782350	ENSBTAG00000033327	Uncharacterized protein [Source:UniProtKB/TrEMBL;Acc:E1B896]
rs29025709	6	46260375	region is within gene	SEPSECS	518874	ENSBTAG00000014616	Sep (O-phosphoserine) tRNA:Sec (selenocysteine) tRNA synthase [Source:HGNC Symbol;Acc:30605]
rs29025709	6	46260375	94925 bases to the right	PI4K2B	521790	ENSBTAG00000006492	phosphatidylinositol 4-kinase type 2 beta [Source:HGNC Symbol;Acc:18215]
rs29025709	6	46260375	104598 bases to the left	LGI2	541046	ENSBTAG00000017390	Bos taurus leucine-rich repeat LGI family, member 2 (LGI2), mRNA. [Source:RefSeq mRNA;Acc:NM_001192816]
rs29025709	6	46260375	154671 bases to the right	ZCCHC4	511397	ENSBTAG00000007240	Bos taurus zinc finger, CCHC domain containing 4 (ZCCHC4), mRNA. [Source:RefSeq mRNA;Acc:NM_001205699]
rs29025709	6	46260375	202934 bases to the left	CCDC149	613278	ENSBTAG00000021940	Bos taurus coiled-coil domain containing 149 (CCDC149), mRNA. [Source:RefSeq mRNA;Acc:NM_001191519]
rs29025709	6	46260375	211438 bases to the right	ANAPC4	514572	ENSBTAG00000000646	Bos taurus anaphase promoting complex subunit 4 (ANAPC4), mRNA. [Source:RefSeq mRNA;Acc:NM_001192378]
rs29025709	6	46260375	241597 bases to the right	-	-	ENSBTAG00000028675	5S ribosomal RNA [Source:RFAM;Acc:RF00001]
rs29025709	6	46260375	329556 bases to the left	SOD3	532481	ENSBTAG00000013980	Bos taurus superoxide dismutase 3, extracellular (SOD3), mRNA. [Source:RefSeq mRNA;Acc:NM_001082610]
rs29025709	6	46260375	414573 bases to the left	-	-	ENSBTAG00000043744	5S ribosomal RNA [Source:RFAM;Acc:RF00001]
rs29025709	6	46260375	460904 bases to the right	-	-	ENSBTAG00000042665	U6 spliceosomal RNA [Source:RFAM;Acc:RF00026]
rs29025709	6	46260375	464178 bases to the right	SLC34A2	282484	ENSBTAG00000001545	solute carrier family 34 (type II sodium/phosphate contransporter), member 2 [Source:HGNC Symbol;Acc:11020]
rs109055778	6	46599570	94644 bases to the left	ANAPC4	514572	ENSBTAG00000000646	Bos taurus anaphase promoting complex subunit 4 (ANAPC4), mRNA. [Source:RefSeq mRNA;Acc:NM_001192378]
rs109055778	6	46599570	97488 bases to the left	-	-	ENSBTAG00000028675	5S ribosomal RNA [Source:RFAM;Acc:RF00001]
rs109055778	6	46599570	121709 bases to the right	-	-	ENSBTAG00000042665	U6 spliceosomal RNA [Source:RFAM;Acc:RF00026]
rs109055778	6	46599570	124983 bases to the right	SLC34A2	282484	ENSBTAG00000001545	solute carrier family 34 (type II sodium/phosphate contransporter), member 2 [Source:HGNC Symbol;Acc:11020]
rs109055778	6	46599570	134709 bases to the left	ZCCHC4	511397	ENSBTAG00000007240	Bos taurus zinc finger, CCHC domain containing 4 (ZCCHC4), mRNA. [Source:RefSeq mRNA;Acc:NM_001205699]
rs109055778	6	46599570	191595 bases to the right	SEL1L3	535060	ENSBTAG00000002299	Bos taurus sel-1 suppressor of lin-12-like 3 (C. elegans) (SEL1L3), mRNA. [Source:RefSeq mRNA;Acc:NM_001206556]
rs109055778	6	46599570	208131 bases to the left	PI4K2B	521790	ENSBTAG00000006492	phosphatidylinositol 4-kinase type 2 beta [Source:HGNC Symbol;Acc:18215]
rs109055778	6	46599570	312902 bases to the left	SEPSECS	518874	ENSBTAG00000014616	Sep (O-phosphoserine) tRNA:Sec (selenocysteine) tRNA synthase [Source:HGNC Symbol;Acc:30605]
rs109055778	6	46599570	376344 bases to the right	SMIM20	615093	ENSBTAG00000003897	Bos taurus small integral membrane protein 20 (SMIM20), mRNA. [Source:RefSeq mRNA;Acc:NM_001145428]
rs109055778	6	46599570	443793 bases to the left	LGI2	541046	ENSBTAG00000017390	Bos taurus leucine-rich repeat LGI family, member 2 (LGI2), mRNA. [Source:RefSeq mRNA;Acc:NM_001192816]
rs110254602	6	47188068	3613 bases to the left	-	-	ENSBTAG00000045268	-
rs110254602	6	47188068	130272 bases to the right	RBPJ	767928	ENSBTAG00000003602	Bos taurus recombination signal binding protein for immunoglobulin kappa J region (RBPJ), mRNA. [Source:RefSeq mRNA;Acc:NM_001077001]
rs110254602	6	47188068	163645 bases to the right	-	-	ENSBTAG00000043333	U6 spliceosomal RNA [Source:RFAM;Acc:RF00026]
rs110254602	6	47188068	199402 bases to the left	SMIM20	615093	ENSBTAG00000003897	Bos taurus small integral membrane protein 20 (SMIM20), mRNA. [Source:RefSeq mRNA;Acc:NM_001145428]
rs110254602	6	47188068	280256 bases to the right	CCKAR	506207	ENSBTAG00000004988	Bos taurus cholecystokinin A receptor (CCKAR), mRNA. [Source:RefSeq mRNA;Acc:NM_001101865]
rs110254602	6	47188068	306537 bases to the left	SEL1L3	535060	ENSBTAG00000002299	Bos taurus sel-1 suppressor of lin-12-like 3 (C. elegans) (SEL1L3), mRNA. [Source:RefSeq mRNA;Acc:NM_001206556]
rs110254602	6	47188068	381994 bases to the right	TBC1D19	615452	ENSBTAG00000033214	Bos taurus TBC1 domain family, member 19 (TBC1D19), mRNA. [Source:RefSeq mRNA;Acc:NM_001076938]
rs110254602	6	47188068	438291 bases to the left	SLC34A2	282484	ENSBTAG00000001545	solute carrier family 34 (type II sodium/phosphate contransporter), member 2 [Source:HGNC Symbol;Acc:11020]
rs110254602	6	47188068	466683 bases to the left	-	-	ENSBTAG00000042665	U6 spliceosomal RNA [Source:RFAM;Acc:RF00026]
rs110025991	6	49910900	302988 bases to the right	-	-	ENSBTAG00000029625	5S ribosomal RNA [Source:RFAM;Acc:RF00001]
rs41599346	6	50981312	3869 bases to the left	-	-	ENSBTAG00000042907	Y RNA [Source:RFAM;Acc:RF00019]
rs41599346	6	50981312	210695 bases to the right	-	-	ENSBTAG00000044365	U6 spliceosomal RNA [Source:RFAM;Acc:RF00026]
rs41599346	6	50981312	385974 bases to the left	-	-	ENSBTAG00000042574	Small nucleolar RNA SNORA70 [Source:RFAM;Acc:RF00156]
rs43678158	6	51895523	region is within gene	PCDH7	514537	ENSBTAG00000000061	protocadherin 7 [Source:HGNC Symbol;Acc:8659]
rs109767914	6	58269352	151291 bases to the left	LOC786787	786787	ENSBTAG00000039222	Uncharacterized protein [Source:UniProtKB/TrEMBL;Acc:F1MV26]
rs109767914	6	58269352	192612 bases to the right	KIAA1239	539460	ENSBTAG00000001491	KIAA1239 [Source:HGNC Symbol;Acc:29229]
rs109767914	6	58269352	217198 bases to the right	C6H4orf19	511424	ENSBTAG00000006643	chromosome 4 open reading frame 19 [Source:HGNC Symbol;Acc:25618]
rs109767914	6	58269352	330530 bases to the right	RELL1	768210	ENSBTAG00000004329	Bos taurus RELT-like 1 (RELL1), mRNA. [Source:RefSeq mRNA;Acc:NM_001078098]
rs41652918	6	58320244	141720 bases to the right	KIAA1239	539460	ENSBTAG00000001491	KIAA1239 [Source:HGNC Symbol;Acc:29229]
rs41652918	6	58320244	166306 bases to the right	C6H4orf19	511424	ENSBTAG00000006643	chromosome 4 open reading frame 19 [Source:HGNC Symbol;Acc:25618]
rs41652918	6	58320244	202183 bases to the left	LOC786787	786787	ENSBTAG00000039222	Uncharacterized protein [Source:UniProtKB/TrEMBL;Acc:F1MV26]
rs41652918	6	58320244	279638 bases to the right	RELL1	768210	ENSBTAG00000004329	Bos taurus RELT-like 1 (RELL1), mRNA. [Source:RefSeq mRNA;Acc:NM_001078098]
rs41652918	6	58320244	459124 bases to the right	PGM2	506980	ENSBTAG00000005773	PGM2 protein; Uncharacterized protein [Source:UniProtKB/TrEMBL;Acc:A6QQ11]
rs41652929	6	58871346	region is within gene	TBC1D1	282704	ENSBTAG00000013699	Bos taurus TBC1 (tre-2/USP6, BUB2, cdc16) domain family, member 1 (TBC1D1), mRNA. [Source:RefSeq mRNA;Acc:NM_001166524]
rs41652929	6	58871346	54680 bases to the left	PGM2	506980	ENSBTAG00000005773	PGM2 protein; Uncharacterized protein [Source:UniProtKB/TrEMBL;Acc:A6QQ11]
rs41652929	6	58871346	211088 bases to the left	RELL1	768210	ENSBTAG00000004329	Bos taurus RELT-like 1 (RELL1), mRNA. [Source:RefSeq mRNA;Acc:NM_001078098]
rs41652929	6	58871346	306238 bases to the left	C6H4orf19	511424	ENSBTAG00000006643	chromosome 4 open reading frame 19 [Source:HGNC Symbol;Acc:25618]
rs41652929	6	58871346	390808 bases to the left	KIAA1239	539460	ENSBTAG00000001491	KIAA1239 [Source:HGNC Symbol;Acc:29229]
rs43465793	6	64888552	region is within gene	YIPF7	522186	ENSBTAG00000001603	Bos taurus Yip1 domain family, member 7 (YIPF7), mRNA. [Source:RefSeq mRNA;Acc:NM_001103258]
rs43465793	6	64888552	45925 bases to the right	GUF1	522459	ENSBTAG00000000285	Bos taurus GUF1 GTPase homolog (S. cerevisiae) (GUF1), mRNA. [Source:RefSeq mRNA;Acc:NM_001102067]
rs43465793	6	64888552	73246 bases to the right	GNPDA2	508383	ENSBTAG00000000287	Bos taurus glucosamine-6-phosphate deaminase 2 (GNPDA2), mRNA. [Source:RefSeq mRNA;Acc:NM_001075356]
rs43465793	6	64888552	137686 bases to the left	KCTD8	539881	ENSBTAG00000038659	potassium channel tetramerization domain containing 8 [Source:HGNC Symbol;Acc:22394]
rs43465793	6	64888552	138066 bases to the left	-	-	ENSBTAG00000047798	-
rs43705708	6	68154985	region is within gene	CORIN	527107	ENSBTAG00000002199	corin, serine peptidase [Source:HGNC Symbol;Acc:19012]
rs43705708	6	68154985	84365 bases to the right	NFXL1	784953	ENSBTAG00000002201	nuclear transcription factor, X-box binding-like 1 [Source:HGNC Symbol;Acc:18726]
rs43705708	6	68154985	161352 bases to the right	CNGA1	281700	ENSBTAG00000002205	Bos taurus cyclic nucleotide gated channel alpha 1 (CNGA1), mRNA. [Source:RefSeq mRNA;Acc:NM_174278]
rs43705708	6	68154985	209447 bases to the right	NIPAL1	539757	ENSBTAG00000009423	Bos taurus NIPA-like domain containing 1 (NIPAL1), mRNA. [Source:RefSeq mRNA;Acc:NM_001192302]
rs43705708	6	68154985	233700 bases to the left	ATP10D	536495	ENSBTAG00000000473	probable phospholipid-transporting ATPase VD [Source:RefSeq peptide;Acc:NP_001099098]
rs43705708	6	68154985	250262 bases to the right	TXK	504782	ENSBTAG00000005055	Bos taurus TXK tyrosine kinase (TXK), mRNA. [Source:RefSeq mRNA;Acc:NM_001206148]
rs43705708	6	68154985	313945 bases to the right	TEC	504733	ENSBTAG00000005062	tec protein tyrosine kinase [Source:HGNC Symbol;Acc:11719]
rs43705708	6	68154985	393770 bases to the left	COMMD8	507292	ENSBTAG00000001348	COMM domain containing 8 [Source:HGNC Symbol;Acc:26036]
rs43705708	6	68154985	440527 bases to the left	GABRB1	282239	ENSBTAG00000017837	Gamma-aminobutyric acid receptor subunit beta-1 [Source:UniProtKB/Swiss-Prot;Acc:P08220]
rs43468499	6	74434558	284102 bases to the left	IGFBP7	616368	ENSBTAG00000019368	Bos taurus insulin-like growth factor binding protein 7 (IGFBP7), mRNA. [Source:RefSeq mRNA;Acc:NM_001102300]
rs43468499	6	74434558	363414 bases to the left	POLR2B	538184	ENSBTAG00000019366	Bos taurus polymerase (RNA) II (DNA directed) polypeptide B, 140kDa (POLR2B), mRNA. [Source:RefSeq mRNA;Acc:NM_001099082]
rs43468499	6	74434558	408022 bases to the left	NOA1	539773	ENSBTAG00000019362	Bos taurus nitric oxide associated 1 (NOA1), mRNA. [Source:RefSeq mRNA;Acc:NM_001038188]
rs43468499	6	74434558	437220 bases to the left	-	-	ENSBTAG00000019359	Uncharacterized protein [Source:UniProtKB/TrEMBL;Acc:E1BCT1]
rs110745082	6	87327708	region is within gene	ODAM	613976	ENSBTAG00000006810	odontogenic, ameloblast asssociated [Source:HGNC Symbol;Acc:26043]
rs110745082	6	87327708	46772 bases to the left	CSN1S2	282209	ENSBTAG00000005005	Bos taurus casein alpha-S2 (CSN1S2), mRNA. [Source:RefSeq mRNA;Acc:NM_174528]
rs110745082	6	87327708	50690 bases to the right	CSN3	281728	ENSBTAG00000039787	Bos taurus casein kappa (CSN3), mRNA. [Source:RefSeq mRNA;Acc:NM_174294]
rs110745082	6	87327708	88703 bases to the left	STATH	286765	ENSBTAG00000024683	Bos taurus statherin (STATH), mRNA. [Source:RefSeq mRNA;Acc:NM_174752]
rs110745082	6	87327708	122351 bases to the right	-	-	ENSBTAG00000027531	Uncharacterized protein [Source:UniProtKB/TrEMBL;Acc:E1B943]
rs110745082	6	87327708	123269 bases to the left	HSTN	100302500	ENSBTAG00000048250	Bos taurus histatherin (HSTN), mRNA. [Source:RefSeq mRNA;Acc:NM_001163414]
rs110745082	6	87327708	139683 bases to the left	CSN2	281099	ENSBTAG00000002632	Bos taurus casein beta (CSN2), mRNA. [Source:RefSeq mRNA;Acc:NM_181008]
rs110745082	6	87327708	141808 bases to the right	CABS1	519098	ENSBTAG00000019849	Bos taurus calcium-binding protein, spermatid-specific 1 (CABS1), mRNA. [Source:RefSeq mRNA;Acc:NM_001040539]
rs110745082	6	87327708	168612 bases to the left	CSN1S1	282208	ENSBTAG00000007695	Bos taurus casein alpha s1 (CSN1S1), mRNA. [Source:RefSeq mRNA;Acc:NM_181029]
rs110745082	6	87327708	227580 bases to the right	-	-	ENSBTAG00000007816	-
rs110745082	6	87327708	232756 bases to the left	SULT1E1	280934	ENSBTAG00000011952	Bos taurus sulfotransferase family 1E, estrogen-preferring, member 1 (SULT1E1), mRNA. [Source:RefSeq mRNA;Acc:NM_177488]
rs110745082	6	87327708	281086 bases to the right	AMTN	618393	ENSBTAG00000002928	amelotin [Source:HGNC Symbol;Acc:33188]
rs110745082	6	87327708	319098 bases to the left	SULT1D1	100297614	ENSBTAG00000038214	Uncharacterized protein [Source:UniProtKB/TrEMBL;Acc:E1BAC7]
rs110745082	6	87327708	366704 bases to the right	AMBN	280995	ENSBTAG00000004793	Bos taurus ameloblastin (enamel matrix protein) (AMBN), mRNA. [Source:RefSeq mRNA;Acc:NM_173988]
rs110745082	6	87327708	384756 bases to the left	SULT1B1	521920	ENSBTAG00000001249	Bos taurus sulfotransferase family, cytosolic, 1B, member 1 (SULT1B1), mRNA. [Source:RefSeq mRNA;Acc:NM_001075823]
rs110745082	6	87327708	402816 bases to the right	ENAM	527075	ENSBTAG00000010346	enamelin [Source:HGNC Symbol;Acc:3344]
rs110745082	6	87327708	431730 bases to the right	IGJ	280821	ENSBTAG00000018531	Bos taurus immunoglobulin J polypeptide, linker protein for immunoglobulin alpha and mu polypeptides (IGJ), mRNA. [Source:RefSeq mRNA;Acc:NM_175773]
rs110745082	6	87327708	462018 bases to the left	UGT2A3	511743	ENSBTAG00000047198	Uncharacterized protein [Source:UniProtKB/TrEMBL;Acc:G3MX72]
rs110745082	6	87327708	470428 bases to the right	UTP3	521106	ENSBTAG00000009310	UTP3, small subunit (SSU) processome component, homolog (S. cerevisiae) [Source:HGNC Symbol;Acc:24477]
rs110745082	6	87327708	491690 bases to the right	RUFY3	514798	ENSBTAG00000016795	RUN and FYVE domain containing 3 [Source:HGNC Symbol;Acc:30285]
rs110745082	6	87327708	491975 bases to the left	UGT2A3	511743	ENSBTAG00000004040	UDP glucuronosyltransferase 2 family, polypeptide A3 [Source:HGNC Symbol;Acc:28528]
rs43485289	6	104155995	region is within gene	SPARCL1	507537	ENSBTAG00000004094	Bos taurus SPARC-like 1 (hevin) (SPARCL1), mRNA. [Source:RefSeq mRNA;Acc:NM_001034302]
rs43485289	6	104155995	19032 bases to the left	NUDT9	517589	ENSBTAG00000011354	Bos taurus nudix (nucleoside diphosphate linked moiety X)-type motif 9 (NUDT9), mRNA. [Source:RefSeq mRNA;Acc:NM_001101096]
rs43485289	6	104155995	99858 bases to the left	HSD17B11	527592	ENSBTAG00000006307	Bos taurus hydroxysteroid (17-beta) dehydrogenase 11 (HSD17B11), mRNA. [Source:RefSeq mRNA;Acc:NM_001046286]
rs43485289	6	104155995	117705 bases to the right	-	-	ENSBTAG00000045714	dentin sialophosphoprotein [Source:HGNC Symbol;Acc:3054]
rs43485289	6	104155995	148080 bases to the right	DMP1	281118	ENSBTAG00000019132	Bos taurus dentin matrix acidic phosphoprotein 1 (DMP1), mRNA. [Source:RefSeq mRNA;Acc:NM_174038]
rs43485289	6	104155995	164755 bases to the left	HSD17B13	618192	ENSBTAG00000031679	Bos taurus hydroxysteroid (17-beta) dehydrogenase 13 (HSD17B13), mRNA. [Source:RefSeq mRNA;Acc:NM_001046616]
rs43485289	6	104155995	185543 bases to the right	-	-	ENSBTAG00000017829	Uncharacterized protein [Source:UniProtKB/TrEMBL;Acc:F1MPT2]
rs43485289	6	104155995	212578 bases to the left	-	-	ENSBTAG00000042728	U6 spliceosomal RNA [Source:RFAM;Acc:RF00026]
rs43485289	6	104155995	216470 bases to the left	-	-	ENSBTAG00000042291	U6 spliceosomal RNA [Source:RFAM;Acc:RF00026]
rs43485289	6	104155995	224685 bases to the left	-	-	ENSBTAG00000047432	-
rs43485289	6	104155995	252006 bases to the right	MAN2B2	523503	ENSBTAG00000006508	Uncharacterized protein [Source:UniProtKB/TrEMBL;Acc:E1BHP0]
rs43485289	6	104155995	284242 bases to the left	KLHL8	532960	ENSBTAG00000002455	kelch-like family member 8 [Source:HGNC Symbol;Acc:18644]
rs43485289	6	104155995	330415 bases to the left	AFF1	781149	ENSBTAG00000018488	AF4/FMR2 family, member 1 [Source:HGNC Symbol;Acc:7135]
rs43485289	6	104155995	442250 bases to the right	PPP2R2C	782110	ENSBTAG00000020598	protein phosphatase 2, regulatory subunit B, gamma [Source:HGNC Symbol;Acc:9306]
rs43486059	6	104348254	region is within gene	-	-	ENSBTAG00000017829	Uncharacterized protein [Source:UniProtKB/TrEMBL;Acc:F1MPT2]
rs43486059	6	104348254	27391 bases to the left	DMP1	281118	ENSBTAG00000019132	Bos taurus dentin matrix acidic phosphoprotein 1 (DMP1), mRNA. [Source:RefSeq mRNA;Acc:NM_174038]
rs43486059	6	104348254	59747 bases to the right	MAN2B2	523503	ENSBTAG00000006508	Uncharacterized protein [Source:UniProtKB/TrEMBL;Acc:E1BHP0]
rs43486059	6	104348254	69532 bases to the left	-	-	ENSBTAG00000045714	dentin sialophosphoprotein [Source:HGNC Symbol;Acc:3054]
rs43486059	6	104348254	145858 bases to the left	SPARCL1	507537	ENSBTAG00000004094	Bos taurus SPARC-like 1 (hevin) (SPARCL1), mRNA. [Source:RefSeq mRNA;Acc:NM_001034302]
rs43486059	6	104348254	211291 bases to the left	NUDT9	517589	ENSBTAG00000011354	Bos taurus nudix (nucleoside diphosphate linked moiety X)-type motif 9 (NUDT9), mRNA. [Source:RefSeq mRNA;Acc:NM_001101096]
rs43486059	6	104348254	249991 bases to the right	PPP2R2C	782110	ENSBTAG00000020598	protein phosphatase 2, regulatory subunit B, gamma [Source:HGNC Symbol;Acc:9306]
rs43486059	6	104348254	292117 bases to the left	HSD17B11	527592	ENSBTAG00000006307	Bos taurus hydroxysteroid (17-beta) dehydrogenase 11 (HSD17B11), mRNA. [Source:RefSeq mRNA;Acc:NM_001046286]
rs43486059	6	104348254	325447 bases to the right	WFS1	100298456	ENSBTAG00000046671	Wolfram syndrome 1 (wolframin) [Source:HGNC Symbol;Acc:12762]
rs43486059	6	104348254	357014 bases to the left	HSD17B13	618192	ENSBTAG00000031679	Bos taurus hydroxysteroid (17-beta) dehydrogenase 13 (HSD17B13), mRNA. [Source:RefSeq mRNA;Acc:NM_001046616]
rs43486059	6	104348254	404837 bases to the left	-	-	ENSBTAG00000042728	U6 spliceosomal RNA [Source:RFAM;Acc:RF00026]
rs43486059	6	104348254	408729 bases to the left	-	-	ENSBTAG00000042291	U6 spliceosomal RNA [Source:RFAM;Acc:RF00026]
rs43486059	6	104348254	416944 bases to the left	-	-	ENSBTAG00000047432	-
rs43486059	6	104348254	441016 bases to the right	JAKMIP1	540970	ENSBTAG00000011170	Bos taurus janus kinase and microtubule interacting protein 1 (JAKMIP1), mRNA. [Source:RefSeq mRNA;Acc:NM_001102251]
rs43486059	6	104348254	476501 bases to the left	KLHL8	532960	ENSBTAG00000002455	kelch-like family member 8 [Source:HGNC Symbol;Acc:18644]
rs41574391	6	106619789	region is within gene	NSG1	523110	ENSBTAG00000005711	neuron-specific protein family member 1 [Source:RefSeq peptide;Acc:NP_001071425]
rs41574391	6	106619789	6410 bases to the right	CPZ	537837	ENSBTAG00000014803	carboxypeptidase Z [Source:HGNC Symbol;Acc:2333]
rs41574391	6	106619789	41888 bases to the left	TRMT44	513470	ENSBTAG00000004797	tRNA methyltransferase 44 homolog (S. cerevisiae) [Source:HGNC Symbol;Acc:26653]
rs41574391	6	106619789	87946 bases to the left	ACOX3	510065	ENSBTAG00000004893	Bos taurus acyl-CoA oxidase 3, pristanoyl (ACOX3), mRNA. [Source:RefSeq mRNA;Acc:NM_001103236]
rs41574391	6	106619789	137001 bases to the left	STX18	614135	ENSBTAG00000005712	Bos taurus syntaxin 18 (STX18), mRNA. [Source:RefSeq mRNA;Acc:NM_001099719]
rs41574391	6	106619789	248443 bases to the right	HMX1	785113	ENSBTAG00000031197	H6 family homeobox 1 [Source:HGNC Symbol;Acc:5017]
rs41574391	6	106619789	390553 bases to the right	-	-	ENSBTAG00000045994	-
rs109771243	6	107086553	region is within gene	NSG1	523110	ENSBTAG00000005711	neuron-specific protein family member 1 [Source:RefSeq peptide;Acc:NP_001071425]
rs109771243	6	107086553	36241 bases to the right	-	-	ENSBTAG00000036603	5S ribosomal RNA [Source:RFAM;Acc:RF00001]
rs109771243	6	107086553	75247 bases to the left	-	-	ENSBTAG00000045994	-
rs109771243	6	107086553	112447 bases to the right	MIR1777A	100313441	ENSBTAG00000044695	bta-mir-1777a [Source:miRBase;Acc:MI0011508]
rs109771243	6	107086553	121330 bases to the right	LRPAP1	504957	ENSBTAG00000000073	Bos taurus low density lipoprotein receptor-related protein associated protein 1 (LRPAP1), mRNA. [Source:RefSeq mRNA;Acc:NM_001080225]
rs109771243	6	107086553	148178 bases to the right	DOK7	524590	ENSBTAG00000009742	docking protein 7 [Source:HGNC Symbol;Acc:26594]
rs109771243	6	107086553	178169 bases to the right	HGFAC	100139648	ENSBTAG00000017335	Bos taurus HGF activator (HGFAC), mRNA. [Source:RefSeq mRNA;Acc:NM_001207029]
rs109771243	6	107086553	200185 bases to the right	RGS12	505477	ENSBTAG00000016714	regulator of G-protein signaling 12 [Source:HGNC Symbol;Acc:9994]
rs109771243	6	107086553	214355 bases to the left	HMX1	785113	ENSBTAG00000031197	H6 family homeobox 1 [Source:HGNC Symbol;Acc:5017]
rs109771243	6	107086553	330385 bases to the right	ZBTB49	507385	ENSBTAG00000014680	zinc finger and BTB domain containing 49 [Source:HGNC Symbol;Acc:19883]
rs109771243	6	107086553	356699 bases to the right	LYAR	537667	ENSBTAG00000003653	Bos taurus Ly1 antibody reactive homolog (mouse) (LYAR), mRNA. [Source:RefSeq mRNA;Acc:NM_001031769]
rs109771243	6	107086553	391409 bases to the right	TMEM128	513824	ENSBTAG00000003652	Bos taurus transmembrane protein 128 (TMEM128), mRNA. [Source:RefSeq mRNA;Acc:NM_001034454]
rs109771243	6	107086553	428370 bases to the right	OTOP1	525643	ENSBTAG00000003651	otopetrin 1 [Source:HGNC Symbol;Acc:19656]
rs109771243	6	107086553	436506 bases to the left	CPZ	537837	ENSBTAG00000014803	carboxypeptidase Z [Source:HGNC Symbol;Acc:2333]
rs109771243	6	107086553	488965 bases to the right	DRD5	526221	ENSBTAG00000038606	Bos taurus dopamine receptor D5 (DRD5), mRNA. [Source:RefSeq mRNA;Acc:NM_001206629]
rs43485341	6	110305659	34252 bases to the right	-	-	ENSBTAG00000039871	zinc finger protein 518B [Source:HGNC Symbol;Acc:29365]
rs43485341	6	110305659	88867 bases to the right	CLNK	100298588	ENSBTAG00000038340	cytokine-dependent hematopoietic cell linker [Source:HGNC Symbol;Acc:17438]
rs43485341	6	110305659	127185 bases to the left	WDR1	533223	ENSBTAG00000013607	WD repeat domain 1 [Source:HGNC Symbol;Acc:12754]
rs43485341	6	110305659	243422 bases to the left	SLC2A9	100337051	ENSBTAG00000039197	Uncharacterized protein [Source:UniProtKB/TrEMBL;Acc:F1MLS1]
rs43485341	6	110305659	435505 bases to the left	C6H4orf48	615222	ENSBTAG00000031395	chromosome 4 open reading frame 48 [Source:HGNC Symbol;Acc:34437]
rs43485341	6	110305659	460122 bases to the left	WHSC2	789389	ENSBTAG00000017921	Bos taurus Wolf-Hirschhorn syndrome candidate 2 (WHSC2), mRNA. [Source:RefSeq mRNA;Acc:NM_001102353]
rs43485341	6	110305659	478737 bases to the left	WHSC1	540769	ENSBTAG00000007986	Wolf-Hirschhorn syndrome candidate 1 [Source:HGNC Symbol;Acc:12766]
rs43485341	6	110305659	480711 bases to the left	-	-	ENSBTAG00000044614	Small Cajal body specific RNA 23 [Source:RFAM;Acc:RF00427]
rs110694141	6	110697360	93836 bases to the left	CLNK	100298588	ENSBTAG00000038340	cytokine-dependent hematopoietic cell linker [Source:HGNC Symbol;Acc:17438]
rs110694141	6	110697360	354888 bases to the left	-	-	ENSBTAG00000039871	zinc finger protein 518B [Source:HGNC Symbol;Acc:29365]
rs110549602	6	116931851	region is within gene	LDB2	617976	ENSBTAG00000014058	LIM domain binding 2 [Source:HGNC Symbol;Acc:6533]
rs110549602	6	116931851	26056 bases to the right	-	-	ENSBTAG00000045917	Uncharacterized protein [Source:UniProtKB/TrEMBL;Acc:G3N3X7]
rs110549602	6	116931851	338014 bases to the right	-	-	ENSBTAG00000039645	Uncharacterized protein [Source:UniProtKB/TrEMBL;Acc:F1MDH4]
rs110549602	6	116931851	354844 bases to the right	-	-	ENSBTAG00000042428	U6 spliceosomal RNA [Source:RFAM;Acc:RF00026]
rs109576495	7	3570752	21667 bases to the right	ATP13A1	534369	ENSBTAG00000007128	Bos taurus ATPase type 13A1 (ATP13A1), mRNA. [Source:RefSeq mRNA;Acc:NM_001192809]
rs109576495	7	3570752	42886 bases to the right	GMIP	533029	ENSBTAG00000015144	GEM interacting protein [Source:HGNC Symbol;Acc:24852]
rs109576495	7	3570752	53527 bases to the right	LPAR2	509748	ENSBTAG00000004652	lysophosphatidic acid receptor 2 [Source:HGNC Symbol;Acc:3168]
rs109576495	7	3570752	60303 bases to the right	PBX4	519770	ENSBTAG00000009975	pre-B-cell leukemia homeobox 4 [Source:HGNC Symbol;Acc:13403]
rs109576495	7	3570752	73397 bases to the right	-	-	ENSBTAG00000042425	U6 spliceosomal RNA [Source:RFAM;Acc:RF00026]
rs109576495	7	3570752	126888 bases to the left	LOC510078	510078	ENSBTAG00000017123	zinc finger protein 354B [Source:HGNC Symbol;Acc:17197]
rs109576495	7	3570752	131578 bases to the right	CILP2	520750	ENSBTAG00000014969	cartilage intermediate layer protein 2 [Source:HGNC Symbol;Acc:24213]
rs109576495	7	3570752	141177 bases to the right	YJEFN3	100848002	ENSBTAG00000014968	YjeF N-terminal domain containing 3 [Source:HGNC Symbol;Acc:24785]
rs109576495	7	3570752	150821 bases to the right	NDUFA13	338084	ENSBTAG00000007812	Bos taurus NADH dehydrogenase (ubiquinone) 1 alpha subcomplex, 13 (NDUFA13), mRNA. [Source:RefSeq mRNA;Acc:NM_176672]
rs109576495	7	3570752	159878 bases to the right	TSSK6	539707	ENSBTAG00000006649	testis-specific serine kinase 6 [Source:HGNC Symbol;Acc:30410]
rs109576495	7	3570752	166460 bases to the right	GATAD2A	508384	ENSBTAG00000003034	Bos taurus GATA zinc finger domain containing 2A (GATAD2A), mRNA. [Source:RefSeq mRNA;Acc:NM_001103090]
rs109576495	7	3570752	183610 bases to the left	JMJD4	506151	ENSBTAG00000004191	jumonji domain containing 4 [Source:HGNC Symbol;Acc:25724]
rs109576495	7	3570752	189067 bases to the left	SNAP47	618546	ENSBTAG00000004188	synaptosomal-associated protein, 47kDa [Source:HGNC Symbol;Acc:30669]
rs109576495	7	3570752	285227 bases to the right	MAU2	528175	ENSBTAG00000006124	MAU2 sister chromatid cohesion factor [Source:HGNC Symbol;Acc:29140]
rs109576495	7	3570752	296195 bases to the left	-	-	ENSBTAG00000007482	-
rs109576495	7	3570752	304336 bases to the right	-	-	ENSBTAG00000042500	U6 spliceosomal RNA [Source:RFAM;Acc:RF00026]
rs109576495	7	3570752	321313 bases to the right	SUGP1	533971	ENSBTAG00000006116	Bos taurus SURP and G patch domain containing 1 (SUGP1), mRNA. [Source:RefSeq mRNA;Acc:NM_001103278]
rs109576495	7	3570752	356220 bases to the right	TM6SF2	515889	ENSBTAG00000016042	transmembrane 6 superfamily member 2 [Source:HGNC Symbol;Acc:11861]
rs109576495	7	3570752	367818 bases to the right	HAPLN4	539254	ENSBTAG00000001765	hyaluronan and proteoglycan link protein 4 [Source:HGNC Symbol;Acc:31357]
rs109576495	7	3570752	373307 bases to the left	PRSS38	618656	ENSBTAG00000013977	protease, serine, 38 [Source:HGNC Symbol;Acc:29625]
rs109576495	7	3570752	376317 bases to the right	NCAN	523701	ENSBTAG00000001764	Bos taurus neurocan (NCAN), mRNA. [Source:RefSeq mRNA;Acc:NM_001193082]
rs109576495	7	3570752	413854 bases to the right	NR2C2AP	508684	ENSBTAG00000001763	Bos taurus nuclear receptor 2C2-associated protein (NR2C2AP), mRNA. [Source:RefSeq mRNA;Acc:NM_001034327]
rs109576495	7	3570752	415575 bases to the right	RFXANK	100125917	ENSBTAG00000001762	Bos taurus regulatory factor X-associated ankyrin-containing protein (RFXANK), mRNA. [Source:RefSeq mRNA;Acc:NM_001105488]
rs109576495	7	3570752	416928 bases to the left	-	-	ENSBTAG00000011216	Uncharacterized protein [Source:UniProtKB/TrEMBL;Acc:F1N1U9]
rs109576495	7	3570752	421523 bases to the right	MEF2BNB	100271850	ENSBTAG00000025817	Bos taurus MEF2B neighbor (MEF2BNB), transcript variant 2, mRNA. [Source:RefSeq mRNA;Acc:NM_001145791]
rs109576495	7	3570752	451629 bases to the right	MEF2B	100271851	ENSBTAG00000001818	Bos taurus myocyte enhancer factor 2B (MEF2B), mRNA. [Source:RefSeq mRNA;Acc:NM_001145793]
rs109576495	7	3570752	461789 bases to the right	TMEM161A	618720	ENSBTAG00000001817	Bos taurus transmembrane protein 161A (TMEM161A), mRNA. [Source:RefSeq mRNA;Acc:NM_001098144]
rs109576495	7	3570752	481566 bases to the right	SLC25A42	504608	ENSBTAG00000001816	solute carrier family 25, member 42 [Source:HGNC Symbol;Acc:28380]
rs109576495	7	3570752	496152 bases to the left	WNT9A	511308	ENSBTAG00000020267	wingless-type MMTV integration site family, member 9A [Source:HGNC Symbol;Acc:12778]
rs110466290	7	9170772	region is within gene	CCDC105	528661	ENSBTAG00000020615	Bos taurus coiled-coil domain containing 105 (CCDC105), mRNA. [Source:RefSeq mRNA;Acc:NM_001046292]
rs110466290	7	9170772	9816 bases to the left	-	-	ENSBTAG00000042349	U6 spliceosomal RNA [Source:RFAM;Acc:RF00026]
rs110466290	7	9170772	37098 bases to the right	-	-	ENSBTAG00000013502	solute carrier family 1 (high affinity aspartate/glutamate transporter), member 6 [Source:HGNC Symbol;Acc:10944]
rs110466290	7	9170772	47565 bases to the left	CASP14	517658	ENSBTAG00000021106	Bos taurus caspase 14, apoptosis-related cysteine peptidase (CASP14), mRNA. [Source:RefSeq mRNA;Acc:NM_001205843]
rs110466290	7	9170772	61379 bases to the right	OR7C2	532476	ENSBTAG00000005520	olfactory receptor, family 7, subfamily C, member 2 [Source:HGNC Symbol;Acc:8374]
rs110466290	7	9170772	73798 bases to the right	LOC615363	615363	ENSBTAG00000039533	Uncharacterized protein [Source:UniProtKB/TrEMBL;Acc:G3X855]
rs110466290	7	9170772	90114 bases to the right	OR7A5	506822	ENSBTAG00000027699	Uncharacterized protein [Source:UniProtKB/TrEMBL;Acc:G5E659]
rs110466290	7	9170772	93160 bases to the left	-	-	ENSBTAG00000011496	Uncharacterized protein [Source:UniProtKB/TrEMBL;Acc:G3X6X0]
rs110466290	7	9170772	105375 bases to the left	LOC616125	616125	ENSBTAG00000002686	Uncharacterized protein [Source:UniProtKB/TrEMBL;Acc:G3X6C2]
rs110466290	7	9170772	133491 bases to the left	SYDE1	789472	ENSBTAG00000015184	synapse defective 1, Rho GTPase, homolog 1 (C. elegans) [Source:HGNC Symbol;Acc:25824]
rs110466290	7	9170772	138733 bases to the left	ILVBL	506955	ENSBTAG00000015186	Bos taurus ilvB (bacterial acetolactate synthase)-like (ILVBL), mRNA. [Source:RefSeq mRNA;Acc:NM_001015535]
rs110466290	7	9170772	170144 bases to the left	LOC519492	519492	ENSBTAG00000040305	Uncharacterized protein [Source:UniProtKB/TrEMBL;Acc:F1MGT7]
rs110466290	7	9170772	200465 bases to the left	NOTCH3	789485	ENSBTAG00000043971	notch 3 [Source:HGNC Symbol;Acc:7883]
rs110466290	7	9170772	254694 bases to the left	EPHX3	617882	ENSBTAG00000020090	epoxide hydrolase 3 [Source:HGNC Symbol;Acc:23760]
rs110466290	7	9170772	256808 bases to the right	LOC782513	782513	ENSBTAG00000045638	Uncharacterized protein [Source:UniProtKB/TrEMBL;Acc:G3X8C1]
rs110466290	7	9170772	264672 bases to the left	BRD4	614048	ENSBTAG00000002495	bromodomain containing 4 [Source:HGNC Symbol;Acc:13575]
rs110466290	7	9170772	269971 bases to the left	-	-	ENSBTAG00000046414	-
rs110466290	7	9170772	282207 bases to the right	LOC509641	509641	ENSBTAG00000036175	Uncharacterized protein [Source:UniProtKB/TrEMBL;Acc:E1BGG2]
rs110466290	7	9170772	324597 bases to the right	LOC504888	504888	ENSBTAG00000047888	Uncharacterized protein [Source:UniProtKB/TrEMBL;Acc:G3N2E1]
rs110466290	7	9170772	349362 bases to the right	LOC787574	787574	ENSBTAG00000047429	Uncharacterized protein [Source:UniProtKB/TrEMBL;Acc:G3MYI4]
rs110466290	7	9170772	365326 bases to the left	AKAP8	522905	ENSBTAG00000001807	A kinase (PRKA) anchor protein 8 [Source:HGNC Symbol;Acc:378]
rs110466290	7	9170772	383723 bases to the left	AKAP8L	539700	ENSBTAG00000010439	A kinase (PRKA) anchor protein 8-like [Source:HGNC Symbol;Acc:29857]
rs110466290	7	9170772	384962 bases to the right	LOC100847239	100847239	ENSBTAG00000034909	Uncharacterized protein [Source:UniProtKB/TrEMBL;Acc:E1BE89]
rs110466290	7	9170772	405758 bases to the right	LOC100847281	100847281	ENSBTAG00000048056	Uncharacterized protein [Source:UniProtKB/TrEMBL;Acc:F1MV46]
rs110466290	7	9170772	420121 bases to the left	WIZ	535200	ENSBTAG00000010450	widely interspaced zinc finger motifs [Source:HGNC Symbol;Acc:30917]
rs110466290	7	9170772	424276 bases to the right	LOC512948	512948	ENSBTAG00000036331	Uncharacterized protein [Source:UniProtKB/TrEMBL;Acc:G3X7E4]
rs110466290	7	9170772	445757 bases to the left	-	-	ENSBTAG00000043642	-
rs110466290	7	9170772	448200 bases to the left	RASAL3	540027	ENSBTAG00000011602	Bos taurus RAS protein activator like 3 (RASAL3), mRNA. [Source:RefSeq mRNA;Acc:NM_001102236]
rs110466290	7	9170772	463616 bases to the left	-	-	ENSBTAG00000012280	peptidoglycan recognition protein 2 [Source:HGNC Symbol;Acc:30013]
rs110466290	7	9170772	484977 bases to the right	LOC787665	787665	ENSBTAG00000048015	Uncharacterized protein [Source:UniProtKB/TrEMBL;Acc:G3N3P7]
rs110703091	7	10835967	70957 bases to the right	LOC785981	785981	ENSBTAG00000046958	Uncharacterized protein [Source:UniProtKB/TrEMBL;Acc:E1BQ31]
rs110703091	7	10835967	102944 bases to the right	OR7A17	788289	ENSBTAG00000047696	Uncharacterized protein [Source:UniProtKB/TrEMBL;Acc:G3MYR7]
rs110703091	7	10835967	138907 bases to the right	LOC786119	786119	ENSBTAG00000035241	Uncharacterized protein [Source:UniProtKB/TrEMBL;Acc:G3X802]
rs110703091	7	10835967	139143 bases to the left	LOC789554	789554	ENSBTAG00000048193	Uncharacterized protein [Source:UniProtKB/TrEMBL;Acc:G3MXT5]
rs110703091	7	10835967	147951 bases to the left	OR7A10	513732	ENSBTAG00000047244	Uncharacterized protein [Source:UniProtKB/TrEMBL;Acc:G3MX41]
rs110703091	7	10835967	159667 bases to the right	LOC100847301	100847301	ENSBTAG00000034917	Uncharacterized protein [Source:UniProtKB/TrEMBL;Acc:G3X7Z9]
rs110703091	7	10835967	278781 bases to the left	LOC785624	785624	ENSBTAG00000046513	Uncharacterized protein [Source:UniProtKB/TrEMBL;Acc:F1MD01]
rs110703091	7	10835967	282239 bases to the right	LOC789504	789504	ENSBTAG00000045561	Uncharacterized protein [Source:UniProtKB/TrEMBL;Acc:G3MYV1]
rs110703091	7	10835967	305298 bases to the right	LOC786149	786149	ENSBTAG00000046163	Uncharacterized protein [Source:UniProtKB/TrEMBL;Acc:G3MZ15]
rs110703091	7	10835967	380634 bases to the left	LOC616964	616964	ENSBTAG00000047817	Uncharacterized protein [Source:UniProtKB/TrEMBL;Acc:G3N289]
rs110703091	7	10835967	381057 bases to the right	LOC786202	786202	ENSBTAG00000046397	Uncharacterized protein [Source:UniProtKB/TrEMBL;Acc:G5E6I2]
rs110703091	7	10835967	404604 bases to the left	LOC507378	507378	ENSBTAG00000048066	Uncharacterized protein [Source:UniProtKB/TrEMBL;Acc:G5E6D4]
rs110703091	7	10835967	426157 bases to the right	LOC100298645	100298645	ENSBTAG00000046798	Uncharacterized protein [Source:UniProtKB/TrEMBL;Acc:G3N323]
rs110703091	7	10835967	465982 bases to the right	LOC100298773	100298773	ENSBTAG00000045927	Uncharacterized protein [Source:UniProtKB/TrEMBL;Acc:G3N0Q2]
rs110703091	7	10835967	479773 bases to the left	LOC787574	787574	ENSBTAG00000048072	Uncharacterized protein [Source:UniProtKB/TrEMBL;Acc:G3MXT7]
rs110703091	7	10835967	488639 bases to the right	LOC789554	789554	ENSBTAG00000047576	Uncharacterized protein [Source:UniProtKB/TrEMBL;Acc:F1MXN9]
rs109267070	7	14678931	5937 bases to the left	-	-	ENSBTAG00000039130	Uncharacterized protein [Source:UniProtKB/TrEMBL;Acc:G3X861]
rs109267070	7	14678931	13252 bases to the right	-	-	ENSBTAG00000040157	Uncharacterized protein [Source:UniProtKB/TrEMBL;Acc:G5E6D7]
rs109267070	7	14678931	16974 bases to the left	-	-	ENSBTAG00000045297	5S ribosomal RNA [Source:RFAM;Acc:RF00001]
rs109267070	7	14678931	32661 bases to the left	LOC787041	787041	ENSBTAG00000038714	Uncharacterized protein [Source:UniProtKB/TrEMBL;Acc:F1MT36]
rs109267070	7	14678931	55802 bases to the right	ZNF317	506859	ENSBTAG00000016077	zinc finger protein 317 [Source:HGNC Symbol;Acc:13507]
rs109267070	7	14678931	81251 bases to the right	LOC509267	509267	ENSBTAG00000038510	Uncharacterized protein [Source:UniProtKB/TrEMBL;Acc:F1MKN0]
rs109267070	7	14678931	87147 bases to the left	LOC526508	526508	ENSBTAG00000022640	Uncharacterized protein [Source:UniProtKB/TrEMBL;Acc:F1MZL9]
rs109267070	7	14678931	93826 bases to the left	LOC100298718	100298718	ENSBTAG00000023623	Uncharacterized protein [Source:UniProtKB/TrEMBL;Acc:F1N201]
rs109267070	7	14678931	94638 bases to the right	OR7D2	539237	ENSBTAG00000035396	olfactory receptor, family 7, subfamily D, member 2 [Source:HGNC Symbol;Acc:8378]
rs109267070	7	14678931	117733 bases to the left	OR7G3	786879	ENSBTAG00000032142	Uncharacterized protein [Source:UniProtKB/TrEMBL;Acc:F1MZK3]
rs109267070	7	14678931	150630 bases to the left	LOC101909914	101909914	ENSBTAG00000035399	olfactory receptor, family 1, subfamily M, member 1 [Source:HGNC Symbol;Acc:8220]
rs109267070	7	14678931	178439 bases to the right	LOC786750	786750	ENSBTAG00000035395	Uncharacterized protein [Source:UniProtKB/TrEMBL;Acc:F1MDB0]
rs109267070	7	14678931	210065 bases to the right	-	-	ENSBTAG00000039809	Uncharacterized protein [Source:UniProtKB/TrEMBL;Acc:G3N159]
rs109267070	7	14678931	236103 bases to the right	OR7G2	787319	ENSBTAG00000017912	olfactory receptor, family 7, subfamily G, member 2 [Source:HGNC Symbol;Acc:8466]
rs109267070	7	14678931	269029 bases to the right	-	-	ENSBTAG00000046808	Uncharacterized protein [Source:UniProtKB/TrEMBL;Acc:G3MXF8]
rs109267070	7	14678931	290619 bases to the right	-	-	ENSBTAG00000040482	Uncharacterized protein [Source:UniProtKB/TrEMBL;Acc:G3X844]
rs109267070	7	14678931	300373 bases to the left	MUC16	786607	ENSBTAG00000037693	mucin 16, cell surface associated [Source:HGNC Symbol;Acc:15582]
rs109267070	7	14678931	320425 bases to the right	-	-	ENSBTAG00000046982	Uncharacterized protein [Source:UniProtKB/TrEMBL;Acc:F1MBC8]
rs109267070	7	14678931	349990 bases to the right	LOC530825	530825	ENSBTAG00000047921	Uncharacterized protein [Source:UniProtKB/TrEMBL;Acc:G5E6C9]
rs109267070	7	14678931	364670 bases to the right	LOC509510	509510	ENSBTAG00000004369	Uncharacterized protein [Source:UniProtKB/TrEMBL;Acc:E1B938]
rs109267070	7	14678931	367687 bases to the left	LOC101908660	101908660	ENSBTAG00000021529	Uncharacterized protein [Source:UniProtKB/TrEMBL;Acc:E1BGT4]
rs109267070	7	14678931	412796 bases to the right	LOC787423	787423	ENSBTAG00000046564	Uncharacterized protein [Source:UniProtKB/TrEMBL;Acc:F1MNY6]
rs109267070	7	14678931	472418 bases to the right	OR7E24	787445	ENSBTAG00000047799	Uncharacterized protein [Source:UniProtKB/TrEMBL;Acc:F1MY99]
rs109953140	7	16340125	2799 bases to the right	SLC44A2	617624	ENSBTAG00000002628	Bos taurus solute carrier family 44, member 2 (SLC44A2), mRNA. [Source:RefSeq mRNA;Acc:NM_001098139]
rs109953140	7	16340125	27337 bases to the left	AP1M2	515766	ENSBTAG00000021160	Bos taurus adaptor-related protein complex 1, mu 2 subunit (AP1M2), mRNA. [Source:RefSeq mRNA;Acc:NM_001034511]
rs109953140	7	16340125	35562 bases to the right	ILF3	614936	ENSBTAG00000040076	interleukin enhancer binding factor 3, 90kDa [Source:HGNC Symbol;Acc:6038]
rs109953140	7	16340125	39537 bases to the left	CDKN2D	510244	ENSBTAG00000010731	Bos taurus cyclin-dependent kinase inhibitor 2D (p19, inhibits CDK4) (CDKN2D), mRNA. [Source:RefSeq mRNA;Acc:NM_001046050]
rs109953140	7	16340125	42472 bases to the left	KRI1	511427	ENSBTAG00000010729	Bos taurus KRI1 homolog (S. cerevisiae) (KRI1), mRNA. [Source:RefSeq mRNA;Acc:NM_001110072]
rs109953140	7	16340125	51733 bases to the left	ATG4D	615657	ENSBTAG00000010727	Bos taurus ATG4 autophagy related 4 homolog D (S. cerevisiae) (ATG4D), mRNA. [Source:RefSeq mRNA;Acc:NM_001099146]
rs109953140	7	16340125	75079 bases to the right	QTRT1	505497	ENSBTAG00000037941	queuine tRNA-ribosyltransferase 1 [Source:HGNC Symbol;Acc:23797]
rs109953140	7	16340125	87861 bases to the left	S1PR5	517533	ENSBTAG00000003544	sphingosine-1-phosphate receptor 5 [Source:HGNC Symbol;Acc:14299]
rs109953140	7	16340125	96079 bases to the left	KEAP1	532791	ENSBTAG00000003543	Bos taurus kelch-like ECH-associated protein 1 (KEAP1), mRNA. [Source:RefSeq mRNA;Acc:NM_001101142]
rs109953140	7	16340125	124470 bases to the left	PDE4A	512222	ENSBTAG00000012032	Bos taurus phosphodiesterase 4A, cAMP-specific (PDE4A), mRNA. [Source:RefSeq mRNA;Acc:NM_001101081]
rs109953140	7	16340125	125817 bases to the right	DNM2	511691	ENSBTAG00000013362	Bos taurus dynamin 2 (DNM2), mRNA. [Source:RefSeq mRNA;Acc:NM_001099369]
rs109953140	7	16340125	168796 bases to the right	MIR199A-2	100313016	ENSBTAG00000029890	bta-mir-3604-1 [Source:miRBase;Acc:MI0015950]
rs109953140	7	16340125	182121 bases to the left	-	-	ENSBTAG00000011699	cell division cycle 37 [Source:HGNC Symbol;Acc:1735]
rs109953140	7	16340125	184020 bases to the right	TMED1	538144	ENSBTAG00000010968	Bos taurus transmembrane emp24 protein transport domain containing 1 (TMED1), mRNA. [Source:RefSeq mRNA;Acc:NM_001038563]
rs109953140	7	16340125	190460 bases to the left	-	-	ENSBTAG00000047895	U6 spliceosomal RNA [Source:RFAM;Acc:RF00026]
rs109953140	7	16340125	194288 bases to the right	C7H19orf38	100294941	ENSBTAG00000004224	chromosome 19 open reading frame 38 [Source:HGNC Symbol;Acc:34073]
rs109953140	7	16340125	207265 bases to the left	TYK2	512484	ENSBTAG00000011698	tyrosine kinase 2 [Source:HGNC Symbol;Acc:12440]
rs109953140	7	16340125	231305 bases to the right	CARM1	784795	ENSBTAG00000012048	coactivator-associated arginine methyltransferase 1 [Source:HGNC Symbol;Acc:23393]
rs109953140	7	16340125	245706 bases to the left	ICAM3	281840	ENSBTAG00000015742	Bos taurus intercellular adhesion molecule 3 (ICAM3), mRNA. [Source:RefSeq mRNA;Acc:NM_174349]
rs109953140	7	16340125	247589 bases to the right	YIPF2	515893	ENSBTAG00000025606	Bos taurus Yip1 domain family, member 2 (YIPF2), mRNA. [Source:RefSeq mRNA;Acc:NM_001101094]
rs109953140	7	16340125	253207 bases to the left	RAVER1	100125222	ENSBTAG00000015721	Bos taurus ribonucleoprotein, PTB-binding 1 (RAVER1), mRNA. [Source:RefSeq mRNA;Acc:NM_001103108]
rs109953140	7	16340125	253360 bases to the right	C7H19orf52	508067	ENSBTAG00000045893	Bos taurus chromosome 7 open reading frame, human C19orf52 (C7H19orf52), mRNA. [Source:RefSeq mRNA;Acc:NM_001099699]
rs109953140	7	16340125	267053 bases to the left	FDX1L	505159	ENSBTAG00000010318	Bos taurus ferredoxin 1-like (FDX1L), mRNA. [Source:RefSeq mRNA;Acc:NM_001080226]
rs109953140	7	16340125	267069 bases to the right	-	-	ENSBTAG00000032364	Uncharacterized protein [Source:UniProtKB/TrEMBL;Acc:E1BKG0]
rs109953140	7	16340125	271904 bases to the left	ZGLP1	782656	ENSBTAG00000038976	zinc finger, GATA-like protein 1 [Source:HGNC Symbol;Acc:37245]
rs109953140	7	16340125	278853 bases to the left	ICAM5	505158	ENSBTAG00000010316	Bos taurus intercellular adhesion molecule 5, telencephalin (ICAM5), mRNA. [Source:RefSeq mRNA;Acc:NM_001113762]
rs109953140	7	16340125	287218 bases to the left	ICAM4	514873	ENSBTAG00000010314	intercellular adhesion molecule 4 (Landsteiner-Wiener blood group) [Source:HGNC Symbol;Acc:5347]
rs109953140	7	16340125	289878 bases to the left	ICAM1	281839	ENSBTAG00000010303	Bos taurus intercellular adhesion molecule 1 (ICAM1), mRNA. [Source:RefSeq mRNA;Acc:NM_174348]
rs109953140	7	16340125	308188 bases to the right	SMARCA4	414274	ENSBTAG00000019220	Bos taurus SWI/SNF related, matrix associated, actin dependent regulator of chromatin, subfamily a, member 4 (SMARCA4), mRNA. [Source:RefSeq mRNA;Acc:NM_001105614]
rs109953140	7	16340125	324468 bases to the right	-	-	ENSBTAG00000045945	bta-mir-2882 [Source:miRBase;Acc:MI0013055]
rs109953140	7	16340125	332596 bases to the left	MRPL4	507154	ENSBTAG00000001419	Bos taurus mitochondrial ribosomal protein L4 (MRPL4), mRNA. [Source:RefSeq mRNA;Acc:NM_001037450]
rs109953140	7	16340125	349684 bases to the left	-	-	ENSBTAG00000043419	U6 spliceosomal RNA [Source:RFAM;Acc:RF00026]
rs109953140	7	16340125	357547 bases to the left	S1PR2	540305	ENSBTAG00000002738	Bos taurus sphingosine-1-phosphate receptor 2 (S1PR2), mRNA. [Source:RefSeq mRNA;Acc:NM_001081541]
rs109953140	7	16340125	358434 bases to the left	-	-	ENSBTAG00000047627	-
rs109953140	7	16340125	383208 bases to the left	DNMT1	281119	ENSBTAG00000002736	Bos taurus DNA (cytosine-5-)-methyltransferase 1 (DNMT1), mRNA. [Source:RefSeq mRNA;Acc:NM_182651]
rs109953140	7	16340125	391046 bases to the right	-	-	ENSBTAG00000029206	5S ribosomal RNA [Source:RFAM;Acc:RF00001]
rs109953140	7	16340125	422235 bases to the left	MIR2454	100313227	ENSBTAG00000044942	bta-mir-2454 [Source:miRBase;Acc:MI0011511]
rs109953140	7	16340125	423120 bases to the right	-	-	ENSBTAG00000043279	U6 spliceosomal RNA [Source:RFAM;Acc:RF00026]
rs109953140	7	16340125	428519 bases to the right	LDLR	281276	ENSBTAG00000012314	Bos taurus low density lipoprotein receptor (LDLR), mRNA. [Source:RefSeq mRNA;Acc:NM_001166530]
rs109953140	7	16340125	438121 bases to the left	EIF3G	615695	ENSBTAG00000002734	Bos taurus eukaryotic translation initiation factor 3, subunit G (EIF3G), mRNA. [Source:RefSeq mRNA;Acc:NM_001079623]
rs109953140	7	16340125	443241 bases to the left	P2RY11	100533481	ENSBTAG00000013536	Bos taurus purinergic receptor P2Y, G-protein coupled, 11 (P2RY11), mRNA. [Source:RefSeq mRNA;Acc:NM_001204449]
rs109953140	7	16340125	445875 bases to the left	PPAN	522370	ENSBTAG00000012745	Bos taurus peter pan homolog (Drosophila) (PPAN), mRNA. [Source:RefSeq mRNA;Acc:NM_001046261]
rs109953140	7	16340125	447396 bases to the left	-	-	ENSBTAG00000044924	Small nucleolar RNA U105B [Source:RFAM;Acc:RF01173]
rs109953140	7	16340125	448807 bases to the left	-	-	ENSBTAG00000042143	Small nucleolar RNA SNORD105 [Source:RFAM;Acc:RF00584]
rs109953140	7	16340125	455527 bases to the left	ANGPTL6	521472	ENSBTAG00000039302	Bos taurus angiopoietin-like 6 (ANGPTL6), mRNA. [Source:RefSeq mRNA;Acc:NM_001128070]
rs109953140	7	16340125	459434 bases to the left	C7H19orf66	539087	ENSBTAG00000015636	Bos taurus chromosome 7 open reading frame, human C19orf66 (C7H19orf66), mRNA. [Source:RefSeq mRNA;Acc:NM_001038181]
rs109953140	7	16340125	471327 bases to the right	SPC24	509117	ENSBTAG00000006185	Bos taurus SPC24, NDC80 kinetochore complex component, homolog (S. cerevisiae) (SPC24), mRNA. [Source:RefSeq mRNA;Acc:NM_001075391]
rs109953140	7	16340125	474671 bases to the left	LOC528040	528040	ENSBTAG00000015557	Uncharacterized protein [Source:UniProtKB/TrEMBL;Acc:E1B805]
rs109953140	7	16340125	486526 bases to the right	KANK2	767586	ENSBTAG00000009568	Bos taurus KN motif and ankyrin repeat domains 2 (KANK2), mRNA. [Source:RefSeq mRNA;Acc:NM_001076531]
rs110268931	7	21677064	region is within gene	NFIC	553098	ENSBTAG00000008520	Bos taurus nuclear factor I/C (CCAAT-binding transcription factor) (NFIC), mRNA. [Source:RefSeq mRNA;Acc:NM_001024574]
rs110268931	7	21677064	12448 bases to the left	C7H19orf77	510079	ENSBTAG00000031383	chromosome 19 open reading frame 77 [Source:HGNC Symbol;Acc:37244]
rs110268931	7	21677064	22137 bases to the left	DOHH	526521	ENSBTAG00000005272	Bos taurus deoxyhypusine hydroxylase/monooxygenase (DOHH), mRNA. [Source:RefSeq mRNA;Acc:NM_001075886]
rs110268931	7	21677064	45803 bases to the left	FZR1	530333	ENSBTAG00000031387	Bos taurus fizzy/cell division cycle 20 related 1 (Drosophila) (FZR1), mRNA. [Source:RefSeq mRNA;Acc:NM_001037609]
rs110268931	7	21677064	66388 bases to the left	C7H19orf71	768023	ENSBTAG00000014982	Bos taurus chromosome 7 open reading frame, human C19orf71 (C7H19orf71), mRNA. [Source:RefSeq mRNA;Acc:NM_001077082]
rs110268931	7	21677064	73033 bases to the left	MFSD12	526668	ENSBTAG00000014979	major facilitator superfamily domain containing 12 [Source:HGNC Symbol;Acc:28299]
rs110268931	7	21677064	91467 bases to the left	HMG20B	507723	ENSBTAG00000047668	SWI/SNF-related matrix-associated actin-dependent regulator of chromatin subfamily E member 1-related [Source:UniProtKB/Swiss-Prot;Acc:Q32L68]
rs110268931	7	21677064	100053 bases to the left	HMG20B	507723	ENSBTAG00000008789	Bos taurus high mobility group 20B (HMG20B), mRNA. [Source:RefSeq mRNA;Acc:NM_001038054]
rs110268931	7	21677064	107179 bases to the left	TBXA2R	538783	ENSBTAG00000014944	Bos taurus thromboxane A2 receptor (TBXA2R), mRNA. [Source:RefSeq mRNA;Acc:NM_001167919]
rs110268931	7	21677064	125788 bases to the left	CACTIN	528952	ENSBTAG00000010373	cactin, spliceosome C complex subunit [Source:HGNC Symbol;Acc:29938]
rs110268931	7	21677064	136080 bases to the right	CELF5	532293	ENSBTAG00000021774	CUGBP, Elav-like family member 5 [Source:HGNC Symbol;Acc:14058]
rs110268931	7	21677064	141548 bases to the left	PIP5K1C	508819	ENSBTAG00000000710	phosphatidylinositol-4-phosphate 5-kinase, type I, gamma [Source:HGNC Symbol;Acc:8996]
rs110268931	7	21677064	193246 bases to the right	NCLN	531802	ENSBTAG00000020759	Bos taurus nicalin (NCLN), mRNA. [Source:RefSeq mRNA;Acc:NM_001075955]
rs110268931	7	21677064	198466 bases to the left	TJP3	407100	ENSBTAG00000018342	Bos taurus tight junction protein 3 (zona occludens 3) (TJP3), mRNA. [Source:RefSeq mRNA;Acc:NM_001045874]
rs110268931	7	21677064	212462 bases to the right	S1PR4	539534	ENSBTAG00000000381	sphingosine-1-phosphate receptor 4 [Source:HGNC Symbol;Acc:3170]
rs110268931	7	21677064	229157 bases to the left	APBA3	511925	ENSBTAG00000008395	Bos taurus amyloid beta (A4) precursor protein-binding, family A, member 3 (APBA3), mRNA. [Source:RefSeq mRNA;Acc:NM_001034414]
rs110268931	7	21677064	230242 bases to the right	GNA15	532029	ENSBTAG00000019988	guanine nucleotide binding protein (G protein), alpha 15 (Gq class) [Source:HGNC Symbol;Acc:4383]
rs110268931	7	21677064	238449 bases to the left	MRPL54	511926	ENSBTAG00000008396	mitochondrial ribosomal protein L54 [Source:HGNC Symbol;Acc:16685]
rs110268931	7	21677064	241633 bases to the left	RAX2	359713	ENSBTAG00000009750	Bos taurus retina and anterior neural fold homeobox 2 (RAX2), mRNA. [Source:RefSeq mRNA;Acc:NM_182653]
rs110268931	7	21677064	247989 bases to the left	MATK	504668	ENSBTAG00000006619	megakaryocyte-associated tyrosine-protein kinase [Source:RefSeq peptide;Acc:NP_001030183]
rs110268931	7	21677064	260724 bases to the right	GNA11	281788	ENSBTAG00000012181	Bos taurus guanine nucleotide binding protein (G protein), alpha 11 (Gq class) (GNA11), mRNA. [Source:RefSeq mRNA;Acc:NM_174322]
rs110268931	7	21677064	272160 bases to the left	-	-	ENSBTAG00000000755	zinc finger RNA binding protein 2 [Source:HGNC Symbol;Acc:29189]
rs110268931	7	21677064	300198 bases to the right	AES	505375	ENSBTAG00000031363	Bos taurus amino-terminal enhancer of split (AES), mRNA. [Source:RefSeq mRNA;Acc:NM_001128497]
rs110268931	7	21677064	321969 bases to the right	TLE2	533595	ENSBTAG00000001153	transducin-like enhancer of split 2 (E(sp1) homolog, Drosophila) [Source:HGNC Symbol;Acc:11838]
rs110268931	7	21677064	331461 bases to the left	ATCAY	509463	ENSBTAG00000018375	Bos taurus ataxia, cerebellar, Cayman type (ATCAY), mRNA. [Source:RefSeq mRNA;Acc:NM_001082429]
rs110268931	7	21677064	342410 bases to the right	LOC511478	511478	ENSBTAG00000001152	transducin-like enhancer of split 6 (E(sp1) homolog, Drosophila) [Source:HGNC Symbol;Acc:30788]
rs110268931	7	21677064	374557 bases to the right	-	-	ENSBTAG00000012868	zinc finger protein 77 [Source:HGNC Symbol;Acc:13150]
rs110268931	7	21677064	382875 bases to the left	ITGB1BP3	780788	ENSBTAG00000031573	Bos taurus integrin beta 1 binding protein 3 (ITGB1BP3), mRNA. [Source:RefSeq mRNA;Acc:NM_001079643]
rs110268931	7	21677064	398794 bases to the left	DAPK3	525506	ENSBTAG00000020417	Bos taurus death-associated protein kinase 3 (DAPK3), mRNA. [Source:RefSeq mRNA;Acc:NM_001101124]
rs110268931	7	21677064	405062 bases to the left	MIR2456	100313300	ENSBTAG00000045270	bta-mir-2456 [Source:miRBase;Acc:MI0011515]
rs110268931	7	21677064	411405 bases to the right	ZNF555	538773	ENSBTAG00000008397	Bos taurus zinc finger protein 555 (ZNF555), mRNA. [Source:RefSeq mRNA;Acc:NM_001082449]
rs110268931	7	21677064	415737 bases to the left	EEF2	281138	ENSBTAG00000004258	Bos taurus eukaryotic translation elongation factor 2 (EEF2), mRNA. [Source:RefSeq mRNA;Acc:NM_001075121]
rs110268931	7	21677064	421605 bases to the left	MIR1434	100313229	ENSBTAG00000042383	Small nucleolar RNA SNORD37 [Source:RFAM;Acc:RF00440]
rs110268931	7	21677064	429415 bases to the left	LOC100297725	100297725	ENSBTAG00000045914	Histone H3 [Source:UniProtKB/TrEMBL;Acc:G3MYD7]
rs110268931	7	21677064	432963 bases to the right	ZNF554	100125579	ENSBTAG00000031352	Bos taurus zinc finger protein 554 (ZNF554), mRNA. [Source:RefSeq mRNA;Acc:NM_001105037]
rs110268931	7	21677064	449593 bases to the left	PIAS4	534722	ENSBTAG00000000753	Bos taurus protein inhibitor of activated STAT, 4 (PIAS4), mRNA. [Source:RefSeq mRNA;Acc:NM_001083482]
rs110268931	7	21677064	450994 bases to the right	THOP1	510889	ENSBTAG00000020446	Bos taurus thimet oligopeptidase 1 (THOP1), mRNA. [Source:RefSeq mRNA;Acc:NM_001033991]
rs110268931	7	21677064	466958 bases to the right	SGTA	504701	ENSBTAG00000015090	Bos taurus small glutamine-rich tetratricopeptide repeat (TPR)-containing, alpha (SGTA), mRNA. [Source:RefSeq mRNA;Acc:NM_001038030]
rs110268931	7	21677064	480801 bases to the left	ZBTB7A	788491	ENSBTAG00000020117	zinc finger and BTB domain-containing protein 7A [Source:RefSeq peptide;Acc:NP_001178176]
rs43509004	7	23756162	22934 bases to the right	ACSL6	506059	ENSBTAG00000019708	Bos taurus acyl-CoA synthetase long-chain family member 6 (ACSL6), mRNA. [Source:RefSeq mRNA;Acc:NM_001038042]
rs43509004	7	23756162	44498 bases to the left	IL3	280823	ENSBTAG00000002140	Bos taurus interleukin 3 (colony-stimulating factor, multiple) (IL3), mRNA. [Source:RefSeq mRNA;Acc:NM_173920]
rs43509004	7	23756162	59614 bases to the left	CSF2	281095	ENSBTAG00000001570	Bos taurus colony stimulating factor 2 (granulocyte-macrophage) (CSF2), mRNA. [Source:RefSeq mRNA;Acc:NM_174027]
rs43509004	7	23756162	96714 bases to the right	-	-	ENSBTAG00000036856	5S ribosomal RNA [Source:RFAM;Acc:RF00001]
rs43509004	7	23756162	104432 bases to the left	-	-	ENSBTAG00000042517	U6 spliceosomal RNA [Source:RFAM;Acc:RF00026]
rs43509004	7	23756162	175329 bases to the left	-	-	ENSBTAG00000031205	Uncharacterized protein [Source:UniProtKB/TrEMBL;Acc:F1MJH2]
rs43509004	7	23756162	236966 bases to the right	FNIP1	523042	ENSBTAG00000025443	folliculin interacting protein 1 [Source:HGNC Symbol;Acc:29418]
rs43509004	7	23756162	242847 bases to the left	P4HA2	507327	ENSBTAG00000001116	Bos taurus prolyl 4-hydroxylase, alpha polypeptide II (P4HA2), transcript variant 2, mRNA. [Source:RefSeq mRNA;Acc:NM_001034293]
rs43509004	7	23756162	274519 bases to the right	-	-	ENSBTAG00000043654	U6 spliceosomal RNA [Source:RFAM;Acc:RF00026]
rs43509004	7	23756162	298220 bases to the left	PDLIM4	515410	ENSBTAG00000015426	Bos taurus PDZ and LIM domain 4 (PDLIM4), mRNA. [Source:RefSeq mRNA;Acc:NM_001034491]
rs43509004	7	23756162	330694 bases to the left	SLC22A4	508155	ENSBTAG00000031209	Bos taurus solute carrier family 22 (organic cation/ergothioneine transporter), member 4 (SLC22A4), mRNA. [Source:RefSeq mRNA;Acc:NM_001206989]
rs43509004	7	23756162	330795 bases to the left	MIR2457	100313347	ENSBTAG00000045035	bta-mir-2457 [Source:miRBase;Acc:MI0011516]
rs43509004	7	23756162	351662 bases to the right	RAPGEF6	789597	ENSBTAG00000000682	Uncharacterized protein [Source:UniProtKB/TrEMBL;Acc:F1MS53]
rs43509004	7	23756162	400637 bases to the left	SLC22A5	541266	ENSBTAG00000000668	Bos taurus solute carrier family 22 (organic cation/carnitine transporter), member 5 (SLC22A5), mRNA. [Source:RefSeq mRNA;Acc:NM_001046502]
rs43509004	7	23756162	451935 bases to the right	-	-	ENSBTAG00000045185	7SK RNA [Source:RFAM;Acc:RF00100]
rs109700165	7	23789971	region is within gene	ACSL6	506059	ENSBTAG00000019708	Bos taurus acyl-CoA synthetase long-chain family member 6 (ACSL6), mRNA. [Source:RefSeq mRNA;Acc:NM_001038042]
rs109700165	7	23789971	62905 bases to the right	-	-	ENSBTAG00000036856	5S ribosomal RNA [Source:RFAM;Acc:RF00001]
rs109700165	7	23789971	78307 bases to the left	IL3	280823	ENSBTAG00000002140	Bos taurus interleukin 3 (colony-stimulating factor, multiple) (IL3), mRNA. [Source:RefSeq mRNA;Acc:NM_173920]
rs109700165	7	23789971	93423 bases to the left	CSF2	281095	ENSBTAG00000001570	Bos taurus colony stimulating factor 2 (granulocyte-macrophage) (CSF2), mRNA. [Source:RefSeq mRNA;Acc:NM_174027]
rs109700165	7	23789971	138241 bases to the left	-	-	ENSBTAG00000042517	U6 spliceosomal RNA [Source:RFAM;Acc:RF00026]
rs109700165	7	23789971	203157 bases to the right	FNIP1	523042	ENSBTAG00000025443	folliculin interacting protein 1 [Source:HGNC Symbol;Acc:29418]
rs109700165	7	23789971	209138 bases to the left	-	-	ENSBTAG00000031205	Uncharacterized protein [Source:UniProtKB/TrEMBL;Acc:F1MJH2]
rs109700165	7	23789971	240710 bases to the right	-	-	ENSBTAG00000043654	U6 spliceosomal RNA [Source:RFAM;Acc:RF00026]
rs109700165	7	23789971	276656 bases to the left	P4HA2	507327	ENSBTAG00000001116	Bos taurus prolyl 4-hydroxylase, alpha polypeptide II (P4HA2), transcript variant 2, mRNA. [Source:RefSeq mRNA;Acc:NM_001034293]
rs109700165	7	23789971	317853 bases to the right	RAPGEF6	789597	ENSBTAG00000000682	Uncharacterized protein [Source:UniProtKB/TrEMBL;Acc:F1MS53]
rs109700165	7	23789971	332029 bases to the left	PDLIM4	515410	ENSBTAG00000015426	Bos taurus PDZ and LIM domain 4 (PDLIM4), mRNA. [Source:RefSeq mRNA;Acc:NM_001034491]
rs109700165	7	23789971	364503 bases to the left	SLC22A4	508155	ENSBTAG00000031209	Bos taurus solute carrier family 22 (organic cation/ergothioneine transporter), member 4 (SLC22A4), mRNA. [Source:RefSeq mRNA;Acc:NM_001206989]
rs109700165	7	23789971	364604 bases to the left	MIR2457	100313347	ENSBTAG00000045035	bta-mir-2457 [Source:miRBase;Acc:MI0011516]
rs109700165	7	23789971	418126 bases to the right	-	-	ENSBTAG00000045185	7SK RNA [Source:RFAM;Acc:RF00100]
rs109700165	7	23789971	434446 bases to the left	SLC22A5	541266	ENSBTAG00000000668	Bos taurus solute carrier family 22 (organic cation/carnitine transporter), member 5 (SLC22A5), mRNA. [Source:RefSeq mRNA;Acc:NM_001046502]
rs110045438	7	31688757	region is within gene	CEP120	534400	ENSBTAG00000013184	Bos taurus centrosomal protein 120kDa (CEP120), mRNA. [Source:RefSeq mRNA;Acc:NM_001078000]
rs110045438	7	31688757	111902 bases to the left	CSNK1G3	407190	ENSBTAG00000017550	Bos taurus casein kinase 1, gamma 3 (CSNK1G3), mRNA. [Source:RefSeq mRNA;Acc:NM_001105329]
rs110045438	7	31688757	261456 bases to the right	PRDM6	519857	ENSBTAG00000020578	Bos taurus PR domain containing 6 (PRDM6), mRNA. [Source:RefSeq mRNA;Acc:NM_001103255]
rs110045438	7	31688757	425688 bases to the right	PPIC	535494	ENSBTAG00000001568	Bos taurus peptidylprolyl isomerase C (cyclophilin C) (PPIC), mRNA. [Source:RefSeq mRNA;Acc:NM_001076910]
rs110045438	7	31688757	452169 bases to the right	SNX24	614112	ENSBTAG00000031069	Bos taurus sorting nexin 24 (SNX24), mRNA. [Source:RefSeq mRNA;Acc:NM_001076311]
rs42813037	7	34192804	65602 bases to the left	-	-	ENSBTAG00000047190	CREB-regulated transcription coactivator 2 [Source:UniProtKB/TrEMBL;Acc:G5E6S6]
rs42813037	7	34192804	75684 bases to the left	FAM170A	784593	ENSBTAG00000046914	Uncharacterized protein [Source:UniProtKB/TrEMBL;Acc:G3MWL2]
rs42813037	7	34192804	344279 bases to the right	-	-	ENSBTAG00000048017	proline rich 16 [Source:HGNC Symbol;Acc:29654]
rs42813037	7	34192804	422631 bases to the right	-	-	ENSBTAG00000046688	Elongation factor 1-alpha [Source:UniProtKB/TrEMBL;Acc:G3N0P6]
rs41582761	7	36374272	19348 bases to the right	-	-	ENSBTAG00000043756	Small nucleolar RNA SNORA11 [Source:RFAM;Acc:RF00614]
rs41582761	7	36374272	105046 bases to the left	DTWD2	613362	ENSBTAG00000002143	Bos taurus DTW domain containing 2 (DTWD2), mRNA. [Source:RefSeq mRNA;Acc:NM_001206125]
rs41582761	7	36374272	208178 bases to the right	-	-	ENSBTAG00000045191	Small nucleolar RNA SNORD63 [Source:RFAM;Acc:RF00154]
rs41582761	7	36374272	266518 bases to the left	LOC534524	534524	ENSBTAG00000006748	Dmx-like 1 [Source:HGNC Symbol;Acc:2937]
rs29018585	7	38023859	295636 bases to the right	-	-	ENSBTAG00000043273	U6atac minor spliceosomal RNA [Source:RFAM;Acc:RF00619]
rs109422580	7	50350967	315043 bases to the right	KLHL3	533364	ENSBTAG00000002796	kelch-like family member 3 [Source:HGNC Symbol;Acc:6354]
rs109422580	7	50350967	336457 bases to the right	MIR874	100313085	ENSBTAG00000037307	bta-mir-874 [Source:miRBase;Acc:MI0009900]
rs109422580	7	50350967	354976 bases to the left	SPOCK1	511211	ENSBTAG00000003502	Bos taurus sparc/osteonectin, cwcv and kazal-like domains proteoglycan (testican) 1 (SPOCK1), mRNA. [Source:RefSeq mRNA;Acc:NM_001075500]
rs109422580	7	50350967	463986 bases to the right	HNRNPA0	540311	ENSBTAG00000016929	Uncharacterized protein [Source:UniProtKB/TrEMBL;Acc:F6RSR1]
rs41614823	7	56022790	region is within gene	ARHGAP26	538219	ENSBTAG00000027151	Bos taurus Rho GTPase activating protein 26 (ARHGAP26), mRNA. [Source:RefSeq mRNA;Acc:NM_001205522]
rs41614823	7	56022790	6316 bases to the right	-	-	ENSBTAG00000045081	Small nucleolar RNA U3 [Source:RFAM;Acc:RF00012]
rs41614823	7	56022790	213176 bases to the right	NR3C1	281946	ENSBTAG00000019472	Bos taurus nuclear receptor subfamily 3, group C, member 1 (glucocorticoid receptor) (NR3C1), mRNA. [Source:RefSeq mRNA;Acc:NM_001206634]
rs41614823	7	56022790	420954 bases to the left	FGF1	281160	ENSBTAG00000005198	Bos taurus fibroblast growth factor 1 (acidic) (FGF1), mRNA. [Source:RefSeq mRNA;Acc:NM_174055]
rs41614823	7	56022790	475985 bases to the left	-	-	ENSBTAG00000042624	Small nucleolar RNA SNORA36 family [Source:RFAM;Acc:RF00340]
rs41614823	7	56022790	499157 bases to the left	MIR2460	100313443	ENSBTAG00000044899	bta-mir-2460 [Source:miRBase;Acc:MI0011519]
rs43519222	7	57175519	25291 bases to the right	YIPF5	521829	ENSBTAG00000012758	Bos taurus Yip1 domain family, member 5 (YIPF5), mRNA. [Source:RefSeq mRNA;Acc:NM_001034543]
rs43519222	7	57175519	60309 bases to the right	-	-	ENSBTAG00000010283	Uncharacterized protein [Source:UniProtKB/TrEMBL;Acc:E1BBA3]
rs43519222	7	57175519	77982 bases to the right	KCTD16	527830	ENSBTAG00000019012	potassium channel tetramerization domain containing 16 [Source:HGNC Symbol;Acc:29244]
rs43519222	7	57175519	128851 bases to the right	-	-	ENSBTAG00000043033	U6 spliceosomal RNA [Source:RFAM;Acc:RF00026]
rs43070876	7	57607536	44303 bases to the left	KCTD16	527830	ENSBTAG00000019012	potassium channel tetramerization domain containing 16 [Source:HGNC Symbol;Acc:29244]
rs43070876	7	57607536	220922 bases to the right	-	-	ENSBTAG00000019739	-
rs43070876	7	57607536	303060 bases to the left	-	-	ENSBTAG00000043033	U6 spliceosomal RNA [Source:RFAM;Acc:RF00026]
rs43070876	7	57607536	370567 bases to the left	-	-	ENSBTAG00000010283	Uncharacterized protein [Source:UniProtKB/TrEMBL;Acc:E1BBA3]
rs43070876	7	57607536	390987 bases to the left	YIPF5	521829	ENSBTAG00000012758	Bos taurus Yip1 domain family, member 5 (YIPF5), mRNA. [Source:RefSeq mRNA;Acc:NM_001034543]
rs43070876	7	57607536	396885 bases to the right	-	-	ENSBTAG00000044350	Small nucleolar RNA SNORA31 [Source:RFAM;Acc:RF00322]
rs29019273	7	57641183	77950 bases to the left	KCTD16	527830	ENSBTAG00000019012	potassium channel tetramerization domain containing 16 [Source:HGNC Symbol;Acc:29244]
rs29019273	7	57641183	187275 bases to the right	-	-	ENSBTAG00000019739	-
rs29019273	7	57641183	336707 bases to the left	-	-	ENSBTAG00000043033	U6 spliceosomal RNA [Source:RFAM;Acc:RF00026]
rs29019273	7	57641183	363238 bases to the right	-	-	ENSBTAG00000044350	Small nucleolar RNA SNORA31 [Source:RFAM;Acc:RF00322]
rs29019273	7	57641183	404214 bases to the left	-	-	ENSBTAG00000010283	Uncharacterized protein [Source:UniProtKB/TrEMBL;Acc:E1BBA3]
rs29019273	7	57641183	424634 bases to the left	YIPF5	521829	ENSBTAG00000012758	Bos taurus Yip1 domain family, member 5 (YIPF5), mRNA. [Source:RefSeq mRNA;Acc:NM_001034543]
rs29019273	7	57641183	494570 bases to the right	-	-	ENSBTAG00000045142	U6 spliceosomal RNA [Source:RFAM;Acc:RF00026]
rs109589581	7	58294551	158746 bases to the left	-	-	ENSBTAG00000045142	U6 spliceosomal RNA [Source:RFAM;Acc:RF00026]
rs109589581	7	58294551	290007 bases to the left	-	-	ENSBTAG00000044350	Small nucleolar RNA SNORA31 [Source:RFAM;Acc:RF00322]
rs109589581	7	58294551	334752 bases to the right	-	-	ENSBTAG00000047480	5S ribosomal RNA [Source:RFAM;Acc:RF00001]
rs109589581	7	58294551	464864 bases to the left	-	-	ENSBTAG00000019739	-
rs43513736	7	59077322	1988 bases to the left	GRXCR2	787763	ENSBTAG00000035966	Bos taurus glutaredoxin, cysteine rich 2 (GRXCR2), mRNA. [Source:RefSeq mRNA;Acc:NM_001205458]
rs43513736	7	59077322	58706 bases to the right	PPP1R39	540718	ENSBTAG00000006762	Bos taurus protein phosphatase 1, regulatory subunit 39 (PPP1R39), mRNA. [Source:RefSeq mRNA;Acc:NM_001083753]
rs43513736	7	59077322	67401 bases to the left	LOC524741	524741	ENSBTAG00000044169	PRELI domain containing 2 [Source:HGNC Symbol;Acc:28306]
rs43513736	7	59077322	211546 bases to the right	PLAC8L1	618331	ENSBTAG00000044067	Bos taurus PLAC8-like 1 (PLAC8L1), mRNA. [Source:RefSeq mRNA;Acc:NM_001193185]
rs43513736	7	59077322	242340 bases to the right	LARS	509429	ENSBTAG00000006765	Bos taurus leucyl-tRNA synthetase (LARS), mRNA. [Source:RefSeq mRNA;Acc:NM_001102492]
rs43513736	7	59077322	250549 bases to the right	-	-	ENSBTAG00000044246	Small nucleolar RNA SNORD112 [Source:RFAM;Acc:RF01169]
rs43513736	7	59077322	309636 bases to the right	-	-	ENSBTAG00000047554	-
rs43513736	7	59077322	328803 bases to the right	RBM27	516521	ENSBTAG00000011642	RNA binding motif protein 27 [Source:HGNC Symbol;Acc:29243]
rs43513736	7	59077322	447223 bases to the right	POU4F3	538520	ENSBTAG00000018817	Bos taurus POU class 4 homeobox 3 (POU4F3), mRNA. [Source:RefSeq mRNA;Acc:NM_001192035]
rs43513736	7	59077322	447901 bases to the left	-	-	ENSBTAG00000047480	5S ribosomal RNA [Source:RFAM;Acc:RF00001]
rs43515046	7	59320896	region is within gene	LARS	509429	ENSBTAG00000006765	Bos taurus leucyl-tRNA synthetase (LARS), mRNA. [Source:RefSeq mRNA;Acc:NM_001102492]
rs43515046	7	59320896	6975 bases to the right	-	-	ENSBTAG00000044246	Small nucleolar RNA SNORD112 [Source:RFAM;Acc:RF01169]
rs43515046	7	59320896	11235 bases to the left	PLAC8L1	618331	ENSBTAG00000044067	Bos taurus PLAC8-like 1 (PLAC8L1), mRNA. [Source:RefSeq mRNA;Acc:NM_001193185]
rs43515046	7	59320896	53258 bases to the left	PPP1R39	540718	ENSBTAG00000006762	Bos taurus protein phosphatase 1, regulatory subunit 39 (PPP1R39), mRNA. [Source:RefSeq mRNA;Acc:NM_001083753]
rs43515046	7	59320896	66062 bases to the right	-	-	ENSBTAG00000047554	-
rs43515046	7	59320896	85229 bases to the right	RBM27	516521	ENSBTAG00000011642	RNA binding motif protein 27 [Source:HGNC Symbol;Acc:29243]
rs43515046	7	59320896	203649 bases to the right	POU4F3	538520	ENSBTAG00000018817	Bos taurus POU class 4 homeobox 3 (POU4F3), mRNA. [Source:RefSeq mRNA;Acc:NM_001192035]
rs43515046	7	59320896	245562 bases to the left	GRXCR2	787763	ENSBTAG00000035966	Bos taurus glutaredoxin, cysteine rich 2 (GRXCR2), mRNA. [Source:RefSeq mRNA;Acc:NM_001205458]
rs43515046	7	59320896	288647 bases to the right	-	-	ENSBTAG00000042815	U6 spliceosomal RNA [Source:RFAM;Acc:RF00026]
rs43515046	7	59320896	310975 bases to the left	LOC524741	524741	ENSBTAG00000044169	PRELI domain containing 2 [Source:HGNC Symbol;Acc:28306]
rs43515046	7	59320896	312933 bases to the right	TCERG1	540964	ENSBTAG00000003259	transcription elongation regulator 1 [Source:HGNC Symbol;Acc:15630]
rs43515046	7	59320896	367775 bases to the right	GPR151	787899	ENSBTAG00000003260	G protein-coupled receptor 151 [Source:HGNC Symbol;Acc:23624]
rs43515046	7	59320896	461872 bases to the right	PPP2R2B	509290	ENSBTAG00000001862	Serine/threonine-protein phosphatase 2A 55 kDa regulatory subunit B beta isoform [Source:UniProtKB/Swiss-Prot;Acc:Q5E9Q7]
rs41875144	7	61645991	region is within gene	LOC777593	777593	ENSBTAG00000033759	Bos taurus uncharacterized LOC777593 (LOC777593), mRNA. [Source:RefSeq mRNA;Acc:NM_001078140]
rs41875144	7	61645991	77870 bases to the right	SPINK7	100295820	ENSBTAG00000044183	serine peptidase inhibitor, Kazal type 7 (putative) [Source:HGNC Symbol;Acc:24643]
rs41875144	7	61645991	158037 bases to the left	SPINK6	100335759	ENSBTAG00000033470	Serine protease inhibitor Kazal-type 6 [Source:UniProtKB/Swiss-Prot;Acc:P01001]
rs41875144	7	61645991	161776 bases to the right	FBXO38	533554	ENSBTAG00000020303	F-box protein 38 [Source:HGNC Symbol;Acc:28844]
rs41875144	7	61645991	236225 bases to the right	-	-	ENSBTAG00000047660	Uncharacterized protein [Source:UniProtKB/TrEMBL;Acc:G3MYL9]
rs41875144	7	61645991	240747 bases to the left	SPINK5	526637	ENSBTAG00000019140	serine peptidase inhibitor, Kazal type 5 [Source:HGNC Symbol;Acc:15464]
rs41875144	7	61645991	261656 bases to the right	HTR4	317708	ENSBTAG00000010837	5-hydroxytryptamine (serotonin) receptor 4, G protein-coupled [Source:HGNC Symbol;Acc:5299]
rs41875144	7	61645991	351172 bases to the left	-	-	ENSBTAG00000042643	U6 spliceosomal RNA [Source:RFAM;Acc:RF00026]
rs41594309	7	63519073	region is within gene	PDGFRB	527165	ENSBTAG00000002804	platelet-derived growth factor receptor, beta polypeptide [Source:HGNC Symbol;Acc:8804]
rs41594309	7	63519073	5449 bases to the right	MIR1777B	100313232	ENSBTAG00000045358	bta-mir-1777b [Source:miRBase;Acc:MI0011520]
rs41594309	7	63519073	27210 bases to the right	SLC6A7	539786	ENSBTAG00000000910	Bos taurus solute carrier family 6 (neurotransmitter transporter, L-proline), member 7 (SLC6A7), mRNA. [Source:RefSeq mRNA;Acc:NM_001102231]
rs41594309	7	63519073	44471 bases to the right	-	-	ENSBTAG00000029055	U1 spliceosomal RNA [Source:RFAM;Acc:RF00003]
rs41594309	7	63519073	44871 bases to the left	CDX1	511830	ENSBTAG00000012014	Bos taurus caudal type homeobox 1 (CDX1), mRNA. [Source:RefSeq mRNA;Acc:NM_001101947]
rs41594309	7	63519073	57903 bases to the right	CAMK2A	530719	ENSBTAG00000020087	Bos taurus calcium/calmodulin-dependent protein kinase II alpha (CAMK2A), mRNA. [Source:RefSeq mRNA;Acc:NM_001075938]
rs41594309	7	63519073	108100 bases to the left	CSF1R	509418	ENSBTAG00000012771	Bos taurus colony stimulating factor 1 receptor (CSF1R), mRNA. [Source:RefSeq mRNA;Acc:NM_001075403]
rs41594309	7	63519073	129180 bases to the right	ARSI	540390	ENSBTAG00000012834	arylsulfatase family, member I [Source:HGNC Symbol;Acc:32521]
rs41594309	7	63519073	140234 bases to the left	HMGXB3	509419	ENSBTAG00000012768	HMG box domain containing 3 [Source:HGNC Symbol;Acc:28982]
rs41594309	7	63519073	184260 bases to the right	-	-	ENSBTAG00000043927	5S ribosomal RNA [Source:RFAM;Acc:RF00001]
rs41594309	7	63519073	190198 bases to the right	-	-	ENSBTAG00000015224	Treacher Collins-Franceschetti syndrome 1 [Source:HGNC Symbol;Acc:11654]
rs41594309	7	63519073	220767 bases to the left	SLC26A2	513953	ENSBTAG00000014615	solute carrier family 26 (anion exchanger), member 2 [Source:HGNC Symbol;Acc:10994]
rs41594309	7	63519073	229812 bases to the right	CD74	613384	ENSBTAG00000015228	Bos taurus CD74 molecule, major histocompatibility complex, class II invariant chain (CD74), mRNA. [Source:RefSeq mRNA;Acc:NM_001034735]
rs41594309	7	63519073	242669 bases to the right	RPS14	282050	ENSBTAG00000008570	Bos taurus ribosomal protein S14 (RPS14), mRNA. [Source:RefSeq mRNA;Acc:NM_001077830]
rs41594309	7	63519073	251762 bases to the left	PDE6A	281973	ENSBTAG00000012945	phosphodiesterase 6A, cGMP-specific, rod, alpha [Source:HGNC Symbol;Acc:8785]
rs41594309	7	63519073	297015 bases to the right	NDST1	514172	ENSBTAG00000001692	Bos taurus N-deacetylase/N-sulfotransferase (heparan glucosaminyl) 1 (NDST1), mRNA. [Source:RefSeq mRNA;Acc:NM_001192361]
rs41594309	7	63519073	336513 bases to the left	PPARGC1B	514750	ENSBTAG00000012943	peroxisome proliferator-activated receptor gamma, coactivator 1 beta [Source:HGNC Symbol;Acc:30022]
rs41594309	7	63519073	367839 bases to the right	MIR2461	100313468	ENSBTAG00000045418	bta-mir-2461 [Source:miRBase;Acc:MI0011521]
rs41594309	7	63519073	451707 bases to the left	MIR378	100313042	ENSBTAG00000029811	bta-mir-378-1 [Source:miRBase;Acc:MI0009819]
rs43527506	7	66758460	8065 bases to the right	GRIA1	529618	ENSBTAG00000005800	glutamate receptor, ionotropic, AMPA 1 [Source:HGNC Symbol;Acc:4571]
rs43527506	7	66758460	99810 bases to the right	-	-	ENSBTAG00000046272	-
rs43527506	7	66758460	372318 bases to the left	-	-	ENSBTAG00000027396	-
rs42332347	7	69672142	region is within gene	SGCD	517059	ENSBTAG00000044046	sarcoglycan, delta (35kDa dystrophin-associated glycoprotein) [Source:HGNC Symbol;Acc:10807]
rs42375170	7	74709675	237173 bases to the left	ATP10B	100336948	ENSBTAG00000016841	ATPase, class V, type 10B [Source:HGNC Symbol;Acc:13543]
rs42375170	7	74709675	333914 bases to the right	LOC505903	505903	ENSBTAG00000046349	Uncharacterized protein [Source:UniProtKB/TrEMBL;Acc:G3MYB1]
rs42375170	7	74709675	393758 bases to the right	GABRB2	540657	ENSBTAG00000018585	gamma-aminobutyric acid (GABA) A receptor, beta 2 [Source:HGNC Symbol;Acc:4082]
rs42179919	7	89734142	78997 bases to the left	-	-	ENSBTAG00000022762	-
rs42179919	7	89734142	310450 bases to the left	CCNH	615512	ENSBTAG00000009566	Bos taurus cyclin H (CCNH), mRNA. [Source:RefSeq mRNA;Acc:NM_001079788]
rs42179919	7	89734142	342765 bases to the left	RASA1	282032	ENSBTAG00000009565	RAS p21 protein activator (GTPase activating protein) 1 [Source:HGNC Symbol;Acc:9871]
rs42179919	7	89734142	363552 bases to the right	TMEM161B	510378	ENSBTAG00000008484	Bos taurus transmembrane protein 161B (TMEM161B), mRNA. [Source:RefSeq mRNA;Acc:NM_001205673]
rs29027252	7	91261221	298717 bases to the left	-	-	ENSBTAG00000045004	U6 spliceosomal RNA [Source:RFAM;Acc:RF00026]
rs29027252	7	91261221	360424 bases to the left	-	-	ENSBTAG00000003258	-
rs29027252	7	91261221	477059 bases to the left	MEF2C	512254	ENSBTAG00000020701	Myocyte-specific enhancer factor 2C [Source:UniProtKB/Swiss-Prot;Acc:Q2KIA0]
rs109244406	7	98820742	4491 bases to the right	LNPEP	521633	ENSBTAG00000019900	leucyl/cystinyl aminopeptidase [Source:HGNC Symbol;Acc:6656]
rs109244406	7	98820742	53013 bases to the left	ERAP2	513572	ENSBTAG00000039275	Bos taurus endoplasmic reticulum aminopeptidase 2 (ERAP2), mRNA. [Source:RefSeq mRNA;Acc:NM_001075628]
rs109244406	7	98820742	75313 bases to the right	-	-	ENSBTAG00000003118	-
rs109244406	7	98820742	127204 bases to the right	LIX1	535033	ENSBTAG00000009772	Bos taurus Lix1 homolog (chicken) (LIX1), mRNA. [Source:RefSeq mRNA;Acc:NM_001078003]
rs109244406	7	98820742	192769 bases to the right	RIOK2	540772	ENSBTAG00000011763	Bos taurus RIO kinase 2 (yeast) (RIOK2), mRNA. [Source:RefSeq mRNA;Acc:NM_001191291]
rs109244406	7	98820742	202548 bases to the left	ERAP1	514617	ENSBTAG00000013557	endoplasmic reticulum aminopeptidase 1 [Source:HGNC Symbol;Acc:18173]
rs109244406	7	98820742	239489 bases to the left	CAST	281039	ENSBTAG00000000874	Bos taurus calpastatin (CAST), transcript variant 1, mRNA. [Source:RefSeq mRNA;Acc:NM_001030318]
rs41586783	7	105112282	67278 bases to the left	NUDT12	617720	ENSBTAG00000027728	Bos taurus nudix (nucleoside diphosphate linked moiety X)-type motif 12 (NUDT12), mRNA. [Source:RefSeq mRNA;Acc:NM_001046608]
rs41586783	7	105112282	102156 bases to the left	LOC101906022	101906022	ENSBTAG00000027727	Uncharacterized protein [Source:UniProtKB/TrEMBL;Acc:F1MFR8]
rs41586783	7	105112282	155040 bases to the left	-	-	ENSBTAG00000045413	7SK RNA [Source:RFAM;Acc:RF00100]
rs41586783	7	105112282	184162 bases to the right	-	-	ENSBTAG00000045312	U6 spliceosomal RNA [Source:RFAM;Acc:RF00026]
rs41586783	7	105112282	247441 bases to the right	-	-	ENSBTAG00000030204	dematin actin binding protein [Source:HGNC Symbol;Acc:3382]
rs41586783	7	105112282	312272 bases to the right	-	-	ENSBTAG00000046867	Uncharacterized protein [Source:UniProtKB/TrEMBL;Acc:G3MZ73]
rs41586783	7	105112282	406926 bases to the left	C7H5orf30	538782	ENSBTAG00000045941	Bos taurus UNC119-binding protein C5orf30 homolog (C7H5orf30), mRNA. [Source:RefSeq mRNA;Acc:NM_001076128]
rs41586783	7	105112282	469730 bases to the left	PPIP5K2	780855	ENSBTAG00000001485	diphosphoinositol pentakisphosphate kinase 2 [Source:HGNC Symbol;Acc:29035]
rs43531510	7	106927241	235963 bases to the right	-	-	ENSBTAG00000000360	-
rs43531510	7	106927241	342557 bases to the left	-	-	ENSBTAG00000044325	U6 spliceosomal RNA [Source:RFAM;Acc:RF00026]
rs41657430	7	107051573	111631 bases to the right	-	-	ENSBTAG00000000360	-
rs41657430	7	107051573	466889 bases to the left	-	-	ENSBTAG00000044325	U6 spliceosomal RNA [Source:RFAM;Acc:RF00026]
rs109742269	7	111756307	151424 bases to the left	MAN2A1	521539	ENSBTAG00000025029	Bos taurus mannosidase, alpha, class 2A, member 1 (MAN2A1), mRNA. [Source:RefSeq mRNA;Acc:NM_001205886]
rs109742269	7	111756307	413645 bases to the right	TMEM232	100295019	ENSBTAG00000030198	transmembrane protein 232 [Source:HGNC Symbol;Acc:37270]
rs43541946	7	112105388	64564 bases to the right	TMEM232	100295019	ENSBTAG00000030198	transmembrane protein 232 [Source:HGNC Symbol;Acc:37270]
rs43541946	7	112105388	227489 bases to the right	SLC25A46	531725	ENSBTAG00000009667	solute carrier family 25, member 46 [Source:HGNC Symbol;Acc:25198]
rs43540123	8	6662040	region is within gene	HPGD	512259	ENSBTAG00000025942	Bos taurus hydroxyprostaglandin dehydrogenase 15-(NAD) (HPGD), mRNA. [Source:RefSeq mRNA;Acc:NM_001034419]
rs43540123	8	6662040	37425 bases to the left	-	-	ENSBTAG00000034948	U1 spliceosomal RNA [Source:RFAM;Acc:RF00003]
rs43540123	8	6662040	156651 bases to the right	GLRA3	541160	ENSBTAG00000019732	Uncharacterized protein [Source:UniProtKB/TrEMBL;Acc:F1MNR0]
rs43540123	8	6662040	188293 bases to the left	CEP44	510950	ENSBTAG00000020055	centrosomal protein 44kDa [Source:HGNC Symbol;Acc:29356]
rs43540123	8	6662040	212501 bases to the left	FBXO8	538528	ENSBTAG00000006715	Bos taurus F-box protein 8 (FBXO8), mRNA. [Source:RefSeq mRNA;Acc:NM_001015667]
rs43540123	8	6662040	237838 bases to the right	-	-	ENSBTAG00000045171	-
rs43540123	8	6662040	366901 bases to the right	-	-	ENSBTAG00000039127	-
rs43540123	8	6662040	437521 bases to the right	-	-	ENSBTAG00000035768	Uncharacterized protein [Source:UniProtKB/TrEMBL;Acc:G5E622]
rs43540123	8	6662040	471755 bases to the right	ADAM20	782699	ENSBTAG00000025954	Uncharacterized protein [Source:UniProtKB/TrEMBL;Acc:G5E5W3]
rs43540123	8	6662040	481891 bases to the right	-	-	ENSBTAG00000008678	Uncharacterized protein [Source:UniProtKB/TrEMBL;Acc:G3X800]
rs43540123	8	6662040	498341 bases to the right	LOC788799	788799	ENSBTAG00000039873	Uncharacterized protein [Source:UniProtKB/TrEMBL;Acc:G5E6C5]
rs41631232	8	7761207	region is within gene	FAM167A	618107	ENSBTAG00000019066	Bos taurus family with sequence similarity 167, member A (FAM167A), mRNA. [Source:RefSeq mRNA;Acc:NM_001076494]
rs41631232	8	7761207	28451 bases to the right	TDH	511957	ENSBTAG00000000011	Bos taurus L-threonine dehydrogenase (TDH), mRNA. [Source:RefSeq mRNA;Acc:NM_001046104]
rs41631232	8	7761207	50498 bases to the left	BLK	532587	ENSBTAG00000005049	Bos taurus B lymphoid tyrosine kinase (BLK), mRNA. [Source:RefSeq mRNA;Acc:NM_001075968]
rs41631232	8	7761207	70230 bases to the right	MTMR9	539174	ENSBTAG00000003726	Bos taurus myotubularin related protein 9 (MTMR9), mRNA. [Source:RefSeq mRNA;Acc:NM_001101187]
rs41631232	8	7761207	111595 bases to the right	-	-	ENSBTAG00000047221	-
rs41631232	8	7761207	222694 bases to the right	XKR6	539914	ENSBTAG00000005396	Bos taurus XK, Kell blood group complex subunit-related family, member 6 (XKR6), mRNA. [Source:RefSeq mRNA;Acc:NM_001192331]
rs41631232	8	7761207	233945 bases to the left	GATA4	327716	ENSBTAG00000005425	GATA binding protein 4 [Source:HGNC Symbol;Acc:4173]
rs41631232	8	7761207	234114 bases to the right	-	-	ENSBTAG00000047359	Metazoan signal recognition particle RNA [Source:RFAM;Acc:RF00017]
rs41631232	8	7761207	288421 bases to the left	NEIL2	444987	ENSBTAG00000004769	Bos taurus nei endonuclease VIII-like 2 (E. coli) (NEIL2), mRNA. [Source:RefSeq mRNA;Acc:NM_001013003]
rs41631232	8	7761207	307301 bases to the left	FDFT1	281767	ENSBTAG00000012432	Bos taurus farnesyl-diphosphate farnesyltransferase 1 (FDFT1), mRNA. [Source:RefSeq mRNA;Acc:NM_001013004]
rs41631232	8	7761207	337778 bases to the left	CTSB	281105	ENSBTAG00000012442	Bos taurus cathepsin B (CTSB), mRNA. [Source:RefSeq mRNA;Acc:NM_174031]
rs41631232	8	7761207	493670 bases to the right	-	-	ENSBTAG00000048007	Uncharacterized protein [Source:UniProtKB/TrEMBL;Acc:G5E6L6]
rs109183089	8	9393962	region is within gene	KIF13B	534909	ENSBTAG00000017232	kinesin family member 13B [Source:HGNC Symbol;Acc:14405]
rs109183089	8	9393962	106673 bases to the right	HMBOX1	539099	ENSBTAG00000010819	homeobox containing 1 [Source:HGNC Symbol;Acc:26137]
rs109183089	8	9393962	178950 bases to the left	-	-	ENSBTAG00000009692	-
rs109183089	8	9393962	240498 bases to the left	MIR124A-1	791026	ENSBTAG00000029776	bta-mir-124a-1 [Source:miRBase;Acc:MI0005027]
rs109183089	8	9393962	298551 bases to the right	INTS9	533964	ENSBTAG00000008845	integrator complex subunit 9 [Source:HGNC Symbol;Acc:25592]
rs109183089	8	9393962	374386 bases to the left	MSRA	281312	ENSBTAG00000021632	Bos taurus methionine sulfoxide reductase A (MSRA), mRNA. [Source:RefSeq mRNA;Acc:NM_174114]
rs109183089	8	9393962	438682 bases to the right	EXTL3	783970	ENSBTAG00000008844	Bos taurus exostoses (multiple)-like 3 (EXTL3), mRNA. [Source:RefSeq mRNA;Acc:NM_001082473]
rs41591781	8	10968744	23457 bases to the right	SCARA3	541156	ENSBTAG00000007657	scavenger receptor class A, member 3 [Source:HGNC Symbol;Acc:19000]
rs41591781	8	10968744	40417 bases to the right	-	-	ENSBTAG00000042853	-
rs41591781	8	10968744	48823 bases to the left	CCDC25	507275	ENSBTAG00000006547	Bos taurus coiled-coil domain containing 25 (CCDC25), mRNA. [Source:RefSeq mRNA;Acc:NM_001035044]
rs41591781	8	10968744	75197 bases to the right	CLU	280750	ENSBTAG00000005574	Bos taurus clusterin (CLU), mRNA. [Source:RefSeq mRNA;Acc:NM_173902]
rs41591781	8	10968744	83022 bases to the left	ESCO2	538949	ENSBTAG00000006551	Bos taurus establishment of cohesion 1 homolog 2 (S. cerevisiae) (ESCO2), mRNA. [Source:RefSeq mRNA;Acc:NM_001101182]
rs41591781	8	10968744	95368 bases to the right	-	-	ENSBTAG00000034560	-
rs41591781	8	10968744	115803 bases to the left	PBK	534781	ENSBTAG00000021069	Bos taurus PDZ binding kinase (PBK), mRNA. [Source:RefSeq mRNA;Acc:NM_001102178]
rs41591781	8	10968744	172366 bases to the left	SCARA5	516087	ENSBTAG00000019636	Bos taurus scavenger receptor class A, member 5 (putative) (SCARA5), mRNA. [Source:RefSeq mRNA;Acc:NM_001102499]
[truncated: 4,731 more rows]
